# Supplementary material for: Efficient iterative CRISPR/Cas9 editing using sid-1 co-conversion and feeding RNAi in Caenorhabditis elegans
Source: G3 (Bethesda). 2025 Jun 6;15(8):jkaf128. doi: 10.1093/g3journal/jkaf128 (PMC12341906; doi:10.1093/g3journal/jkaf128)
Supplement: jkaf128_Supplementary_Data [file jkaf128_supplementary_data.zip]

Archive with 2 entries (2 files):
- Supplemental_Material_G3-2025-405680.rmd
- Supplementary_File_G3-2025-405680.xlsx
