# Supplementary material for: Efficient iterative CRISPR/Cas9 editing using sid-1 co-conversion and feeding RNAi in Caenorhabditis elegans
Source: G3 (Bethesda). 2025 Jun 6;15(8):jkaf128. doi: 10.1093/g3journal/jkaf128 (PMC12341906; doi:10.1093/g3journal/jkaf128)
Supplement: jkaf128_Supplementary_Data [file jkaf128_supplementary_data.zip › Supplemental_Material_G3-2025-405680.rmd]

---
title: "sid-1 AG and UcrRNA_AW1 off-target sequence and quality analysis"
author: "Alexandra S. Weisman"
date: "2025-05-22"
output: html_document
comments: "This script reads in all QSCRL (.xls) files in the input directory and determines any samples that had a CRL == 1, indicative of no priming. It also reads in all phred (phd.1) files in the input/phd1/ directory, then uses the metadata in the files to determine which gene was sequenced and thus which 100 nt sequence to search for. 

Note: Non-numeric characters are stripped from the P0 field, so a row with P0 F1 F2 values of 2-0-0, 1185-0-0, 1189-0-0, or 1292-0-0 indicate N2, HC1185, HC1189 and HC1292, respectively. 

In the case that priming did not occur the sequence is not searched. 

In the case that the sequence is found AND all the quality values are >=40, the position of the cut site, mean quality values for 50 nt upstream (or downstream) of the cut site, minimum quality values for 50 nt upstream (or downstream) of the cut site, a list of the 50 quality values upstream (or downstream), and the 50 upstream (or downstream) nucleotides themselves are reported in a dataframe. 

If ANY quality value is less than a score of 40 (corresponding to an error probability of 0.0001 (0.01% chance of being incorrectly called) then that is reported and the file is added to a low quality flag list. 

If the 100 nt sequence is not found the file is added to a no target found list. 

All results are reported in a summary table. 

Abbreviations used in column names: Qb_#, indicates the Quality value at a particular position *before* the putative cut site; Qa_#, indicates the Quality value at a particular position *after* the putative cut site; Bb_#, indicates the base call at a particular position *before* the putative cut site; Ba_#, indicates the base call at a particular position *after* the putative cut site.

We suggest you run each code chunk completely to avoid errors from how the 'meta' external variable interacts with the one_hundred_nt_window function."
---

```{r setup, include=FALSE}
knitr::opts_chunk$set(echo = FALSE)
```


```{r}
library(tidyverse)
library(readxl)
library(writexl)
library(tools) 
```

```{r}
standardize_name <- function(name) {
  gsub("[^A-Za-z0-9]", "_", name)  # Replace all non-alphanumeric characters with _
}

# function to scan sliding windows for 100-nt target sequence
one_hundred_nt_window <- function(df, df_name, sequencing_time, window_size = 100) {
  df_name <- as.character(df_name)
  checked_window <- "YES"
  exact_match <- "YES"
  # define the 100 nt target sequence based on dataframe name
    if (grepl("faxc_1", df_name)) {
      sequence <- "AAAGGTTCGCGGACGTGCTGCCGCTCAAGGAATGGGAACTTTCTCCAGGGAGGAGGTGTTGGATCAGGCGAAGAAGGACTTGGACGCCATTTCGACACAG"
    } else if (grepl("clec_83", df_name)) {
      sequence <- "CTCTGCGCTACGTAGTTTTGTCCCAGAGGTGCCGCGAAATTTGTCCATTGCAGGGGAATTCCGTTGTCCCATGACCAAGGACTAGTGGATGACTTTCGGG"
    } else if (grepl("linc_165", df_name)) {
      sequence <- "AAAAAGTGTGGGCCTATTTCCGTTTGGGACGATGAAACAAATCTCCAGAAATAACAGCTCTTTACCTGAACTACTATTTTCGGATTTCCTCTCAGAAAAA"
    } else if (grepl("pxd_1", df_name)) {
      sequence <- "AAGCAGCCACGTTCGCTACAGTGCTTCAGTTCACATGTAAACTTCCAGAAGTTTCAGCTCTGGACTTCTAGAATTCCCACCACAACACTTTAAAATTTAA"
    } else {
      message("Skipping file: ", df_name, " — no matching gene name in file name.")
      return(data.frame())
    }
  
  # Make columns for the data we expect to generate
  found_windows_df <- data.frame(
    df_name = character(), 
    TrackingNumber = character(),
    sequencing_time = as.POSIXct(character()),
    checked_window = character(),
    exact_match = character(),
    cut_site = integer(),
    window_start = integer(),
    window_end = integer(),
    low_quality_flag = character(),
    quality_before_cut = character(),
    quality_after_cut = character(),
    min_quality_before_cut = numeric(),
    min_quality_after_cut = numeric(),
    mean_quality_before_cut = numeric(),
    mean_quality_after_cut = numeric(),
    stringsAsFactors = FALSE
  )
  
  total_rows <- nrow(df)
  
  # iterate / slide 100nt windows until you find a match or test all windows
  for (start_idx in 1:(total_rows - window_size + 1)) {
    end_idx <- start_idx + window_size - 1
    window_df <- df[start_idx:end_idx, ]
    window_sequence <- paste(window_df$Base, collapse = "")
    
    # if the target sequence is found, extract the base sequence and quality value data for the 50 nt before and after the cut 
    if (grepl(sequence, window_sequence)) {
      cut_site_position <- start_idx + 50 # once sequence match found, define cut site based on the current start_idx
      window_start <- max(1, cut_site_position - 50) # define the 50 nt window of interest relative to the cut_site
      window_end <- min(total_rows, cut_site_position + 49) # define the 50 nt window of interest relative to the cut_site
      
      quality_before_cut <- df$Quality[window_start:(cut_site_position - 1)]
      base_before_cut <- df$Base[window_start:(cut_site_position - 1)]
      quality_after_cut <- df$Quality[cut_site_position:window_end]
      base_after_cut <- df$Base[cut_site_position:window_end]

      # Make vectors of length 50 to split the quality values into individual columns (conditional format in excel)
      quality_before_cut_padded <- head(c(quality_before_cut, rep(NA, 50)), 50)
      quality_after_cut_padded  <- head(c(quality_after_cut,  rep(NA, 50)), 50)
      base_before_cut_padded <- head(c(base_before_cut, rep(NA, 50)), 50)
      base_after_cut_padded  <- head(c(base_after_cut,  rep(NA, 50)), 50)
    
      # Name columns Qb_1 to Qb_50 and Qa_1 to Qa_50
      qb_cols <- setNames(as.list(quality_before_cut_padded), paste0("Qb_", 1:50)) # Quality value at a position *before* the cut site
      qa_cols <- setNames(as.list(quality_after_cut_padded),  paste0("Qa_", 1:50)) # Quality value at a position *after* the cut site
      bb_cols <- setNames(as.list(base_before_cut_padded), paste0("Bb_", 1:50))    # Base call at a position *before* the cut site
      ba_cols <- setNames(as.list(base_after_cut_padded),  paste0("Ba_", 1:50))    # Base call at a position *after* the cut site
      
      # Get some basic statistics about the quality values
      mean_quality_before_cut <- mean(quality_before_cut, na.rm = TRUE)
      mean_quality_after_cut <- mean(quality_after_cut, na.rm = TRUE)
      min_quality_before_cut <- min(quality_before_cut, na.rm = TRUE)
      min_quality_after_cut <- min(quality_after_cut, na.rm = TRUE)
      
      # flag files with suspicious quality values, currently set to 40
      low_quality_flag <- ifelse(any(quality_before_cut < 40) | any(quality_after_cut < 40), "YES", "NO")
      
      # Bind the current dataframe to the dataframe for all found windows
      found_windows_df <- bind_rows(
        found_windows_df,
        data.frame(
          df_name = df_name,
          TrackingNumber = TrackingNumber_phred,
          sequencing_time = sequencing_time,
          checked_window = checked_window,
          exact_match = exact_match,
          cut_site = cut_site_position,
          window_start = window_start,
          window_end = window_end,
          low_quality_flag = low_quality_flag,
          mean_quality_before_cut = mean_quality_before_cut,
          mean_quality_after_cut = mean_quality_after_cut,
          min_quality_before_cut = min_quality_before_cut,
          min_quality_after_cut = min_quality_after_cut,
          quality_before_cut = paste(quality_before_cut, collapse = ","),
          quality_after_cut = paste(quality_after_cut, collapse = ","),
          stringsAsFactors = FALSE,
          qb_cols, # Quality value at a position *before* the cut site
          qa_cols, # Quality value at a position *after* the cut site
          bb_cols, # Base calls at a position *before* the cut site
          ba_cols, # Base call at a position *after* the cut site
          conversion_direction = case_when(
            meta$gene_id %in% c("clec_83", "faxc_1") ~ "ROF",
            meta$gene_id %in% c("linc_165", "pxd_1") ~ "LOF")
        )
      )
    }
  }
  
   return(found_windows_df)
}
```

```{r}
# To switch from AW personal oligo numbering to Hunter Lab oligo IDs
oligo_id_map <- c(
  "oAW360R" = "3741",
  "oAW361F" = "3742",
  "oAW363F" = "3744",
  "oAW367F" = "3746",
  "oAW365F" = "3747"
)
```

```{r}
# process_file function reads in phred data and assigns to data frames
# This assumes you have named your sequencing reactions [gene_id]_[P0#]_[F1#]_[F2#]_oligo_id
    # Example 1, when sequencing N2 control: linc-165_N2_0_0_oAW360R
    # Example 2, when sequencing 4 sibling F2 progeny of F1 #13 (grandprogeny of P0# 5):
        # linc-165_5_13_1_oAW360R 
        # linc-165_5_13_2_oAW360R 
        # linc-165_5_13_3_oAW360R 
        # linc-165_5_13_4_oAW360R 

process_file <- function(file_path) {
  file_name <- gsub("\\.phd\\.1$", "", basename(file_path))
  standardized_file_name <- standardize_name(file_name)
  name_parts <- unlist(strsplit(standardized_file_name, "_"))
  file_lines <- readLines(file_path)
  
  # Extract the TIME field from BEGIN_COMMENT
  comment_start <- grep("^BEGIN_COMMENT", file_lines)
  comment_end   <- grep("^END_COMMENT", file_lines)
  comment_lines <- file_lines[(comment_start + 1):(comment_end - 1)]
  time_line <- comment_lines[grepl("^TIME:", comment_lines)]
  
  # Extract date-time string from the TIME line
  sequencing_time <- if (length(time_line) > 0) {
    strptime(sub("^TIME:\\s+", "", time_line), format = "%a %b %d %H:%M:%S %Y", tz = "UTC")
  } else {
    NA
  }
  
  seq_line <- grep("^BEGIN_SEQUENCE", file_lines, value = TRUE)
  if (length(seq_line) == 0) {
    stop("No BEGIN_SEQUENCE line found in file: ", file_path)
  }
  sequence_name <- sub("^BEGIN_SEQUENCE\\s+", "", seq_line) # Extract name of sequencing reaction
  standardized_seq <- gsub("-", "_", sequence_name)
  parts <- unlist(strsplit(standardized_seq, "_"))
  if (length(parts) < 7) {
    stop("BEGIN_SEQUENCE format unexpected: ", sequence_name)
  }
  
  # Parse the metadata from the standardized sequence name in each phred file
  metadata <- list(
    full_sequence_name = sequence_name,
    standardized_sequence_name = standardized_seq,
    gene_id = paste(parts[1], parts[2], sep = "_"),
    P0 = parts[3],
    F1 = parts[4],
    F2 = parts[5],
    oligo_id = parts[6],
    sequencing_time = sequencing_time
  )
  seq_id <- paste(parts[1], parts[2], parts[3], parts[4], parts[5], parts[6], sep = "_")
  
  # Read in the phred data
  begin_idx <- grep("BEGIN_DNA", file_lines)
  end_idx <- grep("END_DNA", file_lines)
  dna_lines <- file_lines[(begin_idx + 1):(end_idx - 1)]
  
  dna_df <- read.table(text = dna_lines, header = FALSE,
                       col.names = c("Base", "Quality", "Col3"),
                       colClasses = c("character", "numeric", "character"))
  
  assign(seq_id, dna_df, envir = .GlobalEnv)
  message("Dataframe '", seq_id, "' created successfully.")
  
  return(list(df = dna_df, name = seq_id, metadata = metadata))
  
}
```

```{r}

# For all Excel files in the input folder, read the data into a single dataframe (regardless of excel filename)
excel_files <- list.files("input", pattern = "\\.xls$", full.names = TRUE)
excel_data <- lapply(excel_files, read_excel)
excel_df <- bind_rows(excel_data)

# Clean "DNAName" column to underscores, turn CreatedDate into UTC, and build no priming list
excel_df <- excel_df %>%
  mutate(DNAName = standardize_name(DNAName),
    CreatedDate = as.POSIXct(CreatedDate, format = "%m/%d/%Y %H:%M:%S", tz = "UTC")
  )

no_priming_list <- excel_df %>%
  filter(CRL == 1) %>%
  pull(DNAName) %>%
  unique()

# Process each phd.1 file in the input directory
dir_path <- "input/phd1/" # Set input directory
file_paths <- list.files(dir_path, pattern = "\\.phd.1$", full.names = TRUE) # Only read in .phd.1 files
message("Number of phred files in directory: ", paste0(length(file_paths)))

summary_df <- data.frame() # Initialize summary collection
no_priming_df <- data.frame() # Initialize a dataframe for the sequence files that have CRL == 1 (failed to prime)

for (file in file_paths) {
  file_data <- process_file(file)
  dna_df <- file_data$df
  df_name <- file_data$name
  meta <- file_data$metadata 
  file_name <- gsub("\\.phd\\.1$", "", basename(file))
  tracking_parts <- unlist(strsplit(file_name, "_"))
  TrackingNumber_phred <- paste(tracking_parts[1])
  
   if (df_name %in% no_priming_list) {
      message("Skipping one_hundred_nt_window function due to CRL = 1 (No Priming): ", df_name)
      
      # Add metadata + CRL and QS from excel for the skipped sample
      matching_row <- excel_df %>% filter(DNAName == df_name)
    
      # Create a result for no priming that includes 'no priming' as cut_site value
      no_priming_result <- data.frame(
        checked_window = "No Priming", 
        window_start = NA_integer_,
        window_end = NA_integer_,
        low_quality_flag = NA_character_,
        mean_quality_before_cut = NA_real_,
        mean_quality_after_cut = NA_real_,
        min_quality_before_cut = NA_real_,
        min_quality_after_cut = NA_real_,
        quality_before_cut = NA_character_,
        quality_after_cut = NA_character_,
        gene_id = meta$gene_id,
        DNAName = df_name,
        TrackingNumber = TrackingNumber_phred,
        sequencing_time = meta$sequencing_time,
        P0 = as.integer(gsub("\\D", "", meta$P0)),  # Strip non-digits, then convert to integer
        F1 = as.integer(meta$F1),
        F2 = as.integer(meta$F2),
        oligo_id = meta$oligo_id,
        conversion_direction = case_when(
          meta$gene_id %in% c("clec_83", "faxc_1") ~ "ROF",
          meta$gene_id %in% c("linc_165", "pxd_1") ~ "LOF",
          TRUE ~ NA_character_
        ),
        stringsAsFactors = FALSE
      ) %>%
      select(conversion_direction, gene_id, P0, F1, F2, oligo_id, low_quality_flag, everything())  # Reorder columns
      
      # Add to no_priming_df for later export
      no_priming_df <- bind_rows(no_priming_df, no_priming_result)
      
      # Add no priming result to summary_df (we still add it to summary but with "no priming")
      summary_df <- bind_rows(summary_df, no_priming_result)
      
      next # Skip running the one_hundred_nt_window function for this sample
  }

  # If the CRL did NOT equal 1...
  
  df_result <- one_hundred_nt_window(dna_df, df_name, meta$sequencing_time)

  # If the target sequence is not found...    
  if (nrow(df_result) == 0) {
    message("No target sequence found in: ", df_name)
    
    # Create NA-filled Qb and Qa columns (b, before cut site; a, after cut site)
    empty_qb_cols <- setNames(as.list(rep(NA, 50)), paste0("Qb_", 1:50))
    empty_qa_cols <- setNames(as.list(rep(NA, 50)), paste0("Qa_", 1:50))
    empty_bb_cols <- setNames(as.list(rep(NA, 50)), paste0("Bb_", 1:50))
    empty_ba_cols <- setNames(as.list(rep(NA, 50)), paste0("Ba_", 1:50))
    
    df_result <- data.frame(
      DNAName = df_name,
      sequencing_time = meta$sequencing_time,
      TrackingNumber = TrackingNumber_phred,
      checked_window = "YES",
      exact_match = "NO",
      cut_site = NA_integer_,
      window_start = NA_integer_,
      window_end = NA_integer_,
      low_quality_flag = NA_character_,
      mean_quality_before_cut = NA_real_,
      mean_quality_after_cut = NA_real_,
      min_quality_before_cut = NA_real_,
      min_quality_after_cut = NA_real_,
      quality_before_cut = NA_character_,
      quality_after_cut = NA_character_,
      stringsAsFactors = FALSE,
      empty_qb_cols, # quality before cut site
      empty_qa_cols, # quality after cut site
      empty_bb_cols, # base calls before cut site
      empty_ba_cols  # base calls after cut site
    ) %>%
    mutate(
      gene_id = meta$gene_id,
      P0 = as.integer(gsub("\\D", "", meta$P0)),  # Strip non-digits, then convert to integer
      F1 = as.integer(meta$F1),
      F2 = as.integer(meta$F2),
      oligo_id = meta$oligo_id,
      conversion_direction = case_when(
        gene_id %in% c("clec_83", "faxc_1") ~ "ROF",
        gene_id %in% c("linc_165", "pxd_1") ~ "LOF",
        TRUE ~ NA_character_
      )
    ) %>%
    select(conversion_direction, gene_id, P0, F1, F2, oligo_id, low_quality_flag, everything())
    
    summary_df <- bind_rows(summary_df, df_result) # Binds the not found result to the summary_df
    
  } else { 
    df_result <- df_result %>%
      mutate(
        DNAName = df_name,
        gene_id = meta$gene_id,
        P0 = as.integer(gsub("\\D", "", meta$P0)),  # Strip non-digits, then convert to integer
        F1 = as.integer(meta$F1),
        F2 = as.integer(meta$F2),
        oligo_id = meta$oligo_id,
        conversion_direction = case_when(
          gene_id %in% c("clec_83", "faxc_1") ~ "ROF",
          gene_id %in% c("linc_165", "pxd_1") ~ "LOF",
          TRUE ~ NA_character_
        )
      ) %>%
      select(conversion_direction, gene_id, P0, F1, F2, oligo_id, low_quality_flag, everything()) %>% # Reorder columns
      select(-df_name) # Drop redundant information
    
    summary_df <- bind_rows(summary_df, df_result) # Binds both the quality values dataframe and metadata to summary_df 
  }
}

summary_df <- summary_df %>%
  mutate(hunter_oligo_id = recode(oligo_id, !!!oligo_id_map)) %>%
  select(-quality_before_cut, -quality_after_cut, -window_start, -window_end)

desired_column_order <- c(
  "conversion_direction", "gene_id", "hunter_oligo_id", "P0", "F1", "F2", "sequencing_time", "TrackingNumber",
  "QualitySCore", "CRL", "QV20Plus", "checked_window", "exact_match", "low_quality_flag", "cut_site",
  "mean_quality_before_cut", "mean_quality_after_cut", "min_quality_before_cut", "min_quality_after_cut", 
  paste0("Qb_", 1:50), paste0("Qa_", 1:50), paste0("Bb_", 1:50), paste0("Ba_", 1:50), "DNAName"
)

summary_df <- summary_df %>%
  left_join(
    excel_df %>% select(CreatedDate, TrackingNumber, DNAName, QualitySCore, CRL, QV20Plus),
    by = c("TrackingNumber", "DNAName")
  )

summary_df <- summary_df %>% 
  select(all_of(desired_column_order)) %>%
  arrange(conversion_direction, gene_id, P0, F1, F2)

names(summary_df)[names(summary_df) == "QualitySCore"] <- "QualityScore" # Fix Genewiz camelCase error

# Make specific category dataframes

target_found_high_quality <- summary_df %>% 
  filter(cut_site != "not detected", low_quality_flag != "YES")

low_quality_flag_list <- summary_df %>%
  filter(low_quality_flag == "YES")

no_target_found_list <- summary_df %>%
  filter(exact_match == "NO")

if (nrow(no_priming_df) > 0) {
  no_priming_df <- no_priming_df %>%
    mutate(hunter_oligo_id = recode(oligo_id, !!!oligo_id_map)) %>%
    select(any_of(desired_column_order))
} else {
  no_priming_df <- tibble::tibble(!!!setNames(vector("list", length(desired_column_order)), desired_column_order))[0, ]
}

# Create output directory if needed
output_dir <- "output"
if (!dir.exists(output_dir)) {
  dir.create(output_dir, recursive = TRUE)
}

# Write to an Excel file
output_file <- file.path(output_dir, paste0("off_target_sequencing_results.xlsx"))
write_xlsx(summary_df, output_file)

message("\n\nSummary: \n")
message("Number of phred files in directory: ", paste0(length(file_paths)))
message("Number with no priming: ", paste0(nrow(no_priming_df)))
no_priming_df
message("Number with no target sequence detected: ", paste0(nrow(no_target_found_list)))
no_target_found_list
message("Number with target sequence found, but quality values < 40 within 100 nt of the cut site: ", paste0(nrow(low_quality_flag_list)))
low_quality_flag_list
message("Number with target sequence found and high quality values: ", paste0(nrow(target_found_high_quality)))
target_found_high_quality
message("\nExcel file written to: ", output_file)

```
