# Supplementary material for: Efficient iterative CRISPR/Cas9 editing using sid-1 co-conversion and feeding RNAi in Caenorhabditis elegans
Source: G3 (Bethesda). 2025 Jun 6;15(8):jkaf128. doi: 10.1093/g3journal/jkaf128 (PMC12341906; doi:10.1093/g3journal/jkaf128)
Supplement: jkaf128_Supplementary_Data [file jkaf128_supplementary_data.zip › Supplementary_File_G3-2025-405680.xlsx]

## Sheet: Summary
Summary Table
Figure Panel	CoCr	# of P0	% rol (n = F1 scored)	Fraction act-5 plates with resistant F2s	Fraction F1 Unc	sid-1 band shift	sid-1 precise edit	EOI band shift	EOI precise edit	Converted Him phenotype of F1s	Converted Him phenotype of F2s	Comments
Figure 2a	sid-1 LOF	3	6.1% (114)	18/52	N/A	13/16	10/13	N/A	N/A	N/A	N/A	F1s singled
Figure 2b	sid-1 LOF	3	19.5% (323)	9/65	N/A	4/9	4/4	N/A	N/A	N/A	N/A	F1s singled
Figure 2c	sid-1 LOF	4	2% (450)	12/33	N/A	12/12	4/4	7/12	4/4	N/A	N/A	Replicate 1, all F1s singled
Figure 2c	sid-1 LOF	3	21.7% (276)	18/70	N/A	18/18	6/6	12/15	6/6	N/A	N/A	Replicate 2, all F1s in pools of three
Figure 2d	sid-1 LOF	5	14.4% (478)	9/76	N/A	8/9	7/8	7/9	7/7	8/8	nt	F1s singled
Figure 3a	sid-1 LOF	5	10.5% (753)	7/81	N/A	5/6	nt	N/A	N/A	N/A	N/A	F1s in pools of five
Figure 3b	sid-1 LOF	5	11.2% (658)	43/47	N/A	7/8	nt	N/A	N/A	N/A	N/A	F1s in pools of two to five (mostly five)
Figure 4a	sid-1 GOF	10	10.2% (452)	N/A	39/452	7/7	4/4	N/A	N/A	N/A	N/A	All F1 laid in 2 day period were directly scored for RNAi phenotype
FIgure 4b	sid-1 GOF	10	11% (910)	N/A	28/910	6/6	1/1	N/A	N/A	N/A	N/A	All F1 laid in 2 day period were directly scored for RNAi phenotype
Figure 4c	sid-1 GOF	8	10.7% (991)	N/A	42/991	8/8	4/4	7/8	3/4	11/14	4/4	All F1 laid in 2 day period were directly scored for RNAi phenotype; Non-Him to Him conversion
Figure 4d	sid-1 GOF	2	2.9% (68)	N/A	5/68	nt	nt	N/A	N/A	5/5	nt	All F1 laid in 2 day period were directly scored for RNAi phenotype; Him to Non-Him conversion

## Sheet: Figure 2
Panel	CoCr	EOI	Unique_P0_Identifier_within_manuscript	Number_F1_Laid	Number of F1 not moved to act-5	number_F1_in_pool	F1_Line_shorthand	act-5_RNAi_scoring_F2s	sid-1_band_shift	sid-1_precise_edit	EOI_band_shift	EOI_precise_edit	Him_phenotype_of_F1s	Him_phenotype_of_F2s	F1(s): rol, non-rol
Figure 2a	sid-1 LOF	N/A	UPI-01	18		1	H8.1_R1	Arrest							rol
Figure 2a	sid-1 LOF	N/A	UPI-01	18		1	H8.1_R2	Growth	DID NOT AMPLIFY						rol
Figure 2a	sid-1 LOF	N/A	UPI-01	18		1	H8.1_R3	Arrest							rol
Figure 2a	sid-1 LOF	N/A	UPI-01	18		1	H8.1_R4	Growth	DID NOT AMPLIFY						rol
Figure 2a	sid-1 LOF	N/A	UPI-01	18		1	H8.1_1	Arrest							non-rol
Figure 2a	sid-1 LOF	N/A	UPI-01	18		1	H8.1_2	Arrest							non-rol
Figure 2a	sid-1 LOF	N/A	UPI-01	18		1	H8.1_3	Arrest							non-rol
Figure 2a	sid-1 LOF	N/A	UPI-01	18		1	H8.1_4	Arrest							non-rol
Figure 2a	sid-1 LOF	N/A	UPI-01	18		1	H8.1_5	Arrest							non-rol
Figure 2a	sid-1 LOF	N/A	UPI-01	18		1	H8.2_R1	Growth	CORRECT SHIFT	PRECISE					rol
Figure 2a	sid-1 LOF	N/A	UPI-01	18		1	H8.2_R2	Arrest							rol
Figure 2a	sid-1 LOF	N/A	UPI-01	18		1	H8.2_R3	Arrest							rol
Figure 2a	sid-1 LOF	N/A	UPI-01	18		1	H8.2_1	Arrest							non-rol
Figure 2a	sid-1 LOF	N/A	UPI-01	18	5
Figure 2a	sid-1 LOF	N/A	UPI-02	19		1	H3.1_R1	Arrest							rol
Figure 2a	sid-1 LOF	N/A	UPI-02	19		1	H3.1_R2	Arrest							rol
Figure 2a	sid-1 LOF	N/A	UPI-02	19		1	H3.1_R3	Arrest							rol
Figure 2a	sid-1 LOF	N/A	UPI-02	19		1	H3.1_R4	Arrest							rol
Figure 2a	sid-1 LOF	N/A	UPI-02	19		1	H3.1_R5	Arrest							rol
Figure 2a	sid-1 LOF	N/A	UPI-02	19		1	H3.1_1	Arrest							non-rol
Figure 2a	sid-1 LOF	N/A	UPI-02	19		1	H3.1_2	Arrest							non-rol
Figure 2a	sid-1 LOF	N/A	UPI-02	19		1	H3.1_3	Arrest							non-rol
Figure 2a	sid-1 LOF	N/A	UPI-02	19		1	H3.1_4	Arrest							non-rol
Figure 2a	sid-1 LOF	N/A	UPI-02	19		1	H3.2_R1	Growth	CORRECT SHIFT	PRECISE					rol
Figure 2a	sid-1 LOF	N/A	UPI-02	19		1	H3.2_R2	Arrest							rol
Figure 2a	sid-1 LOF	N/A	UPI-02	19		1	H3.2_R3	Arrest							rol
Figure 2a	sid-1 LOF	N/A	UPI-02	19		1	H3.2_R4	Arrest							rol
Figure 2a	sid-1 LOF	N/A	UPI-02	19		1	H3.2_1	Growth	CORRECT SHIFT	PRECISE					non-rol
Figure 2a	sid-1 LOF	N/A	UPI-02	19		1	H3.2_2	Growth	CORRECT SHIFT	PRECISE					non-rol
Figure 2a	sid-1 LOF	N/A	UPI-02	19		1	H3.2_3	Arrest							non-rol
Figure 2a	sid-1 LOF	N/A	UPI-02	19		1	H3.2_4	Growth	CORRECT SHIFT	PRECISE					non-rol
Figure 2a	sid-1 LOF	N/A	UPI-02	19		1	H3.2_5	Growth	CORRECT SHIFT	IMPRECISE					non-rol
Figure 2a	sid-1 LOF	N/A	UPI-02	19		1	H3.2_6	Growth	CORRECT SHIFT	IMPRECISE					non-rol
Figure 2a	sid-1 LOF	N/A	UPI-02	19	0
Figure 2a	sid-1 LOF	N/A	UPI-03	77		1	H2.1_R1	Growth	CORRECT SHIFT	PRECISE					rol
Figure 2a	sid-1 LOF	N/A	UPI-03	77		1	H2.1_R2	Arrest							rol
Figure 2a	sid-1 LOF	N/A	UPI-03	77		1	H2.1_R3	Growth	CORRECT SHIFT	PRECISE					rol
Figure 2a	sid-1 LOF	N/A	UPI-03	77		1	H2.1_R4	Growth	NO SHIFT						rol
Figure 2a	sid-1 LOF	N/A	UPI-03	77		1	H2.1_R5	Growth	CORRECT SHIFT	PRECISE					rol
Figure 2a	sid-1 LOF	N/A	UPI-03	77		1	H2.1_1	Growth	NO SHIFT						non-rol
Figure 2a	sid-1 LOF	N/A	UPI-03	77		1	H2.1_2	Arrest							non-rol
Figure 2a	sid-1 LOF	N/A	UPI-03	77		1	H2.1_3	Growth	CORRECT SHIFT	PRECISE					non-rol
Figure 2a	sid-1 LOF	N/A	UPI-03	77		1	H2.1_4	Arrest							non-rol
Figure 2a	sid-1 LOF	N/A	UPI-03	77		1	H2.1_5	Arrest							non-rol
Figure 2a	sid-1 LOF	N/A	UPI-03	77		1	H2.2_R1	Growth	CORRECT SHIFT	IMPRECISE					rol
Figure 2a	sid-1 LOF	N/A	UPI-03	77		1	H2.2_1	Growth	NO SHIFT						non-rol
Figure 2a	sid-1 LOF	N/A	UPI-03	77		1	H2.2_2	Arrest							non-rol
Figure 2a	sid-1 LOF	N/A	UPI-03	77		1	H2.2_3	Arrest							non-rol
Figure 2a	sid-1 LOF	N/A	UPI-03	77		1	H2.2_4	Growth	CORRECT SHIFT	PRECISE					non-rol
Figure 2a	sid-1 LOF	N/A	UPI-03	77		1	H2.2_5	Arrest							non-rol
Figure 2a	sid-1 LOF	N/A	UPI-03	77		1	H2.2_6	Arrest							non-rol
Figure 2a	sid-1 LOF	N/A	UPI-03	77		1	H2.2_7	Arrest							non-rol
Figure 2a	sid-1 LOF	N/A	UPI-03	77		1	H2.2_8	Arrest							non-rol
Figure 2a	sid-1 LOF	N/A	UPI-03	77		1	H2.2_9	Arrest							non-rol
Figure 2a	sid-1 LOF	N/A	UPI-03	77	57
Figure 2b	sid-1 LOF	N/A	UPI-04	154		1	L8.1_R1	Arrest							rol
Figure 2b	sid-1 LOF	N/A	UPI-04	154		1	L8.1_R2	Arrest							rol
Figure 2b	sid-1 LOF	N/A	UPI-04	154		1	L8.1_R3	Arrest							rol
Figure 2b	sid-1 LOF	N/A	UPI-04	154		1	L8.1_R4	Arrest							rol
Figure 2b	sid-1 LOF	N/A	UPI-04	154		1	L8.1_R5	Arrest							rol
Figure 2b	sid-1 LOF	N/A	UPI-04	154		1	L8.1_1	Growth	NO SHIFT						non-rol
Figure 2b	sid-1 LOF	N/A	UPI-04	154		1	L8.1_2	Arrest							non-rol
Figure 2b	sid-1 LOF	N/A	UPI-04	154		1	L8.1_3	Arrest							non-rol
Figure 2b	sid-1 LOF	N/A	UPI-04	154		1	L8.1_4	Arrest							non-rol
Figure 2b	sid-1 LOF	N/A	UPI-04	154		1	L8.1_5	Arrest							non-rol
Figure 2b	sid-1 LOF	N/A	UPI-04	154		1	L8.2_R1	Growth	CORRECT SHIFT	PRECISE					rol
Figure 2b	sid-1 LOF	N/A	UPI-04	154		1	L8.2_1	Arrest							non-rol
Figure 2b	sid-1 LOF	N/A	UPI-04	154		1	L8.2_2	Arrest							non-rol
Figure 2b	sid-1 LOF	N/A	UPI-04	154		1	L8.2_3	Arrest							non-rol
Figure 2b	sid-1 LOF	N/A	UPI-04	154		1	L8.2_4	Arrest							non-rol
Figure 2b	sid-1 LOF	N/A	UPI-04	154		1	L8.2_5	Arrest							non-rol
Figure 2b	sid-1 LOF	N/A	UPI-04	154		1	L8.2_6	Arrest							non-rol
Figure 2b	sid-1 LOF	N/A	UPI-04	154		1	L8.2_7	Arrest							non-rol
Figure 2b	sid-1 LOF	N/A	UPI-04	154		1	L8.2_8	Arrest							non-rol
Figure 2b	sid-1 LOF	N/A	UPI-04	154		1	L8.2_9	Arrest							non-rol
Figure 2b	sid-1 LOF	N/A	UPI-04	154	134
Figure 2b	sid-1 LOF	N/A	UPI-05	49		1	L6.1_R1	Arrest							rol
Figure 2b	sid-1 LOF	N/A	UPI-05	49		1	L6.1_R2	Arrest							rol
Figure 2b	sid-1 LOF	N/A	UPI-05	49		1	L6.1_R3	Growth	NO SHIFT						rol
Figure 2b	sid-1 LOF	N/A	UPI-05	49		1	L6.1_R4	Arrest							rol
Figure 2b	sid-1 LOF	N/A	UPI-05	49		1	L6.1_R5	Arrest							rol
Figure 2b	sid-1 LOF	N/A	UPI-05	49		1	L6.1_1	Arrest							non-rol
Figure 2b	sid-1 LOF	N/A	UPI-05	49		1	L6.1_2	Arrest							non-rol
Figure 2b	sid-1 LOF	N/A	UPI-05	49		1	L6.1_3	Arrest							non-rol
Figure 2b	sid-1 LOF	N/A	UPI-05	49		1	L6.1_4	Arrest							non-rol
Figure 2b	sid-1 LOF	N/A	UPI-05	49		1	L6.1_5	Arrest							non-rol
Figure 2b	sid-1 LOF	N/A	UPI-05	49		1	L6.2_R1	Arrest							rol
Figure 2b	sid-1 LOF	N/A	UPI-05	49		1	L6.2_R2	Arrest							rol
Figure 2b	sid-1 LOF	N/A	UPI-05	49		1	L6.2_R3	Arrest							rol
Figure 2b	sid-1 LOF	N/A	UPI-05	49		1	L6.2_R4	Growth	NO SHIFT						rol
Figure 2b	sid-1 LOF	N/A	UPI-05	49		1	L6.2_R5	Arrest							rol
Figure 2b	sid-1 LOF	N/A	UPI-05	49		1	L6.2_1	Arrest							non-rol
Figure 2b	sid-1 LOF	N/A	UPI-05	49		1	L6.2_2	Growth	CORRECT SHIFT	PRECISE					non-rol
Figure 2b	sid-1 LOF	N/A	UPI-05	49		1	L6.2_3	Arrest							non-rol
Figure 2b	sid-1 LOF	N/A	UPI-05	49		1	L6.2_4	Arrest							non-rol
Figure 2b	sid-1 LOF	N/A	UPI-05	49		1	L6.2_5	Arrest							non-rol
Figure 2b	sid-1 LOF	N/A	UPI-05	49	29
Figure 2b	sid-1 LOF	N/A	UPI-06	120		1	L7.1_R1	Arrest							rol
Figure 2b	sid-1 LOF	N/A	UPI-06	120		1	L7.1_R2	Arrest							rol
Figure 2b	sid-1 LOF	N/A	UPI-06	120		1	L7.1_R3	Growth	CORRECT SHIFT	PRECISE					rol
Figure 2b	sid-1 LOF	N/A	UPI-06	120		1	L7.1_R4	Growth	NO SHIFT						rol
Figure 2b	sid-1 LOF	N/A	UPI-06	120		1	L7.1_R5	Arrest							rol
Figure 2b	sid-1 LOF	N/A	UPI-06	120		1	L7.2_R1	Arrest							rol
Figure 2b	sid-1 LOF	N/A	UPI-06	120		1	L7.2_R2	Arrest							rol
Figure 2b	sid-1 LOF	N/A	UPI-06	120		1	L7.2_R3	Arrest							rol
Figure 2b	sid-1 LOF	N/A	UPI-06	120		1	L7.2_R4	Arrest							rol
Figure 2b	sid-1 LOF	N/A	UPI-06	120		1	L7.2_R5	Arrest							rol
Figure 2b	sid-1 LOF	N/A	UPI-06	120		1	L7.2_R6	Arrest							rol
Figure 2b	sid-1 LOF	N/A	UPI-06	120		1	L7.2_R7	Growth	NO SHIFT						rol
Figure 2b	sid-1 LOF	N/A	UPI-06	120		1	L7.2_R8	Arrest							rol
Figure 2b	sid-1 LOF	N/A	UPI-06	120		1	L7.2_R9	Arrest							rol
Figure 2b	sid-1 LOF	N/A	UPI-06	120		1	L7.2_R10	Arrest							rol
Figure 2b	sid-1 LOF	N/A	UPI-06	120		1	L7.2_1	Arrest							non-rol
Figure 2b	sid-1 LOF	N/A	UPI-06	120		1	L7.2_2	Arrest							non-rol
Figure 2b	sid-1 LOF	N/A	UPI-06	120		1	L7.2_3	Arrest							non-rol
Figure 2b	sid-1 LOF	N/A	UPI-06	120		1	L7.2_4	Arrest							non-rol
Figure 2b	sid-1 LOF	N/A	UPI-06	120		1	L7.2_5	Arrest							non-rol
Figure 2b	sid-1 LOF	N/A	UPI-06	120		1	L7.2_6	Arrest							non-rol
Figure 2b	sid-1 LOF	N/A	UPI-06	120		1	L7.2_7	Growth	CORRECT SHIFT	PRECISE					non-rol
Figure 2b	sid-1 LOF	N/A	UPI-06	120		1	L7.2_8	Arrest							non-rol
Figure 2b	sid-1 LOF	N/A	UPI-06	120		1	L7.2_9	Arrest							non-rol
Figure 2b	sid-1 LOF	N/A	UPI-06	120		1	L7.2_10	Arrest							non-rol
Figure 2b	sid-1 LOF	N/A	UPI-06	120	95
Figure 2c, replicate 1	sid-1 LOF	mex-6 LOF	UPI-17	93		1	111	Arrest							rol
Figure 2c, replicate 1	sid-1 LOF	mex-6 LOF	UPI-17	93		1	112	Growth	CORRECT SHIFT		NO SHIFT				non-rol
Figure 2c, replicate 1	sid-1 LOF	mex-6 LOF	UPI-17	93		1	113	Arrest							non-rol
Figure 2c, replicate 1	sid-1 LOF	mex-6 LOF	UPI-17	93		1	114	Arrest							non-rol
Figure 2c, replicate 1	sid-1 LOF	mex-6 LOF	UPI-17	93		1	121	Arrest							non-rol
Figure 2c, replicate 1	sid-1 LOF	mex-6 LOF	UPI-17	93		1	122	Arrest							non-rol
Figure 2c, replicate 1	sid-1 LOF	mex-6 LOF	UPI-17	93		1	123	Arrest							non-rol
Figure 2c, replicate 1	sid-1 LOF	mex-6 LOF	UPI-17	93		1	124	Arrest							non-rol
Figure 2c, replicate 1	sid-1 LOF	mex-6 LOF	UPI-17	93	85
Figure 2c, replicate 1	sid-1 LOF	mex-6 LOF	UPI-18	130		1	411	Arrest							rol
Figure 2c, replicate 1	sid-1 LOF	mex-6 LOF	UPI-18	130		1	412	Arrest							non-rol
Figure 2c, replicate 1	sid-1 LOF	mex-6 LOF	UPI-18	130		1	413	Arrest							rol
Figure 2c, replicate 1	sid-1 LOF	mex-6 LOF	UPI-18	130		1	414	Arrest							non-rol
Figure 2c, replicate 1	sid-1 LOF	mex-6 LOF	UPI-18	130		1	421	Growth	CORRECT SHIFT	PRECISE	CORRECT SHIFT	PRECISE			rol
Figure 2c, replicate 1	sid-1 LOF	mex-6 LOF	UPI-18	130		1	422	Arrest							non-rol
Figure 2c, replicate 1	sid-1 LOF	mex-6 LOF	UPI-18	130		1	423	Arrest							non-rol
Figure 2c, replicate 1	sid-1 LOF	mex-6 LOF	UPI-18	130		1	424	Growth	CORRECT SHIFT	PRECISE	CORRECT SHIFT	PRECISE			non-rol
Figure 2c, replicate 1	sid-1 LOF	mex-6 LOF	UPI-18	130	122
Figure 2c, replicate 1	sid-1 LOF	mex-6 LOF	UPI-19	132		1	711	Growth	CORRECT SHIFT	PRECISE	CORRECT SHIFT	PRECISE			rol
Figure 2c, replicate 1	sid-1 LOF	mex-6 LOF	UPI-19	132		1	712	Growth	CORRECT SHIFT		NO SHIFT				rol
Figure 2c, replicate 1	sid-1 LOF	mex-6 LOF	UPI-19	132		1	713	Arrest							non-rol
Figure 2c, replicate 1	sid-1 LOF	mex-6 LOF	UPI-19	132		1	714	Arrest							non-rol
Figure 2c, replicate 1	sid-1 LOF	mex-6 LOF	UPI-19	132		1	721	Arrest							non-rol
Figure 2c, replicate 1	sid-1 LOF	mex-6 LOF	UPI-19	132		1	722	Growth	CORRECT SHIFT		CORRECT SHIFT				non-rol
Figure 2c, replicate 1	sid-1 LOF	mex-6 LOF	UPI-19	132		1	723	Arrest							non-rol
Figure 2c, replicate 1	sid-1 LOF	mex-6 LOF	UPI-19	132		1	724	Growth	CORRECT SHIFT	PRECISE	CORRECT SHIFT	PRECISE			non-rol
Figure 2c, replicate 1	sid-1 LOF	mex-6 LOF	UPI-19	132	124
Figure 2c, replicate 1	sid-1 LOF	mex-6 LOF	UPI-20	95		1	311	Growth	CORRECT SHIFT		CORRECT SHIFT				rol
Figure 2c, replicate 1	sid-1 LOF	mex-6 LOF	UPI-20	95		1	312	Growth	CORRECT SHIFT		NO SHIFT				rol
Figure 2c, replicate 1	sid-1 LOF	mex-6 LOF	UPI-20	95		1	313	Arrest							rol
Figure 2c, replicate 1	sid-1 LOF	mex-6 LOF	UPI-20	95		1	314	Arrest							non-rol
Figure 2c, replicate 1	sid-1 LOF	mex-6 LOF	UPI-20	95		1	321	Growth	CORRECT SHIFT		CORRECT SHIFT				non-rol
Figure 2c, replicate 1	sid-1 LOF	mex-6 LOF	UPI-20	95		1	322	Arrest							non-rol
Figure 2c, replicate 1	sid-1 LOF	mex-6 LOF	UPI-20	95		1	323	Growth	CORRECT SHIFT		NO SHIFT				non-rol
Figure 2c, replicate 1	sid-1 LOF	mex-6 LOF	UPI-20	95		1	324	Growth	CORRECT SHIFT		NO SHIFT				non-rol
Figure 2c, replicate 1	sid-1 LOF	mex-6 LOF	UPI-20	95		1	325	Arrest							non-rol
Figure 2c, replicate 1	sid-1 LOF	mex-6 LOF	UPI-20	95	86
Figure 2c, replicate 2	sid-1 LOF	mex-6 LOF	UPI-21	83		3	1	Growth	CORRECT SHIFT	PRECISE	CORRECT SHIFT	PRECISE			rol
Figure 2c, replicate 2	sid-1 LOF	mex-6 LOF	UPI-21	83		3	2	Growth	CORRECT SHIFT	PRECISE	CORRECT SHIFT	PRECISE			non-rol
Figure 2c, replicate 2	sid-1 LOF	mex-6 LOF	UPI-21	83		3	3	Growth	CORRECT SHIFT	PRECISE	CORRECT SHIFT	PRECISE			non-rol
Figure 2c, replicate 2	sid-1 LOF	mex-6 LOF	UPI-21	83		3	4	Arrest							rol
Figure 2c, replicate 2	sid-1 LOF	mex-6 LOF	UPI-21	83		3	5	Arrest							rol
Figure 2c, replicate 2	sid-1 LOF	mex-6 LOF	UPI-21	83		3	6	Arrest							rol
Figure 2c, replicate 2	sid-1 LOF	mex-6 LOF	UPI-21	83		3	7	Arrest							rol
Figure 2c, replicate 2	sid-1 LOF	mex-6 LOF	UPI-21	83		3	8	Arrest							non-rol
Figure 2c, replicate 2	sid-1 LOF	mex-6 LOF	UPI-21	83		3	9	Arrest							non-rol
Figure 2c, replicate 2	sid-1 LOF	mex-6 LOF	UPI-21	83		3	10	Arrest							non-rol
Figure 2c, replicate 2	sid-1 LOF	mex-6 LOF	UPI-21	83		3	11	Arrest							non-rol
Figure 2c, replicate 2	sid-1 LOF	mex-6 LOF	UPI-21	83		3	12	Arrest							non-rol
Figure 2c, replicate 2	sid-1 LOF	mex-6 LOF	UPI-21	83		3	13	Arrest							non-rol
Figure 2c, replicate 2	sid-1 LOF	mex-6 LOF	UPI-21	83		3	14	Arrest							non-rol
Figure 2c, replicate 2	sid-1 LOF	mex-6 LOF	UPI-21	83		3	15	Arrest							non-rol
Figure 2c, replicate 2	sid-1 LOF	mex-6 LOF	UPI-21	83		3	16	Arrest							non-rol
Figure 2c, replicate 2	sid-1 LOF	mex-6 LOF	UPI-21	83		3	17	Arrest							non-rol
Figure 2c, replicate 2	sid-1 LOF	mex-6 LOF	UPI-21	83		3	18	Arrest							non-rol
Figure 2c, replicate 2	sid-1 LOF	mex-6 LOF	UPI-21	83		3	19	Arrest							non-rol
Figure 2c, replicate 2	sid-1 LOF	mex-6 LOF	UPI-21	83		3	20	Arrest							non-rol
Figure 2c, replicate 2	sid-1 LOF	mex-6 LOF	UPI-21	83	23
Figure 2c, replicate 2	sid-1 LOF	mex-6 LOF	UPI-22	87		3	1	Growth	CORRECT SHIFT		DID NOT AMPLIFY				rol
Figure 2c, replicate 2	sid-1 LOF	mex-6 LOF	UPI-22	87		3	2	Growth	CORRECT SHIFT	PRECISE	CORRECT SHIFT	PRECISE			non-rol
Figure 2c, replicate 2	sid-1 LOF	mex-6 LOF	UPI-22	87		3	3	Growth	CORRECT SHIFT		CORRECT SHIFT				non-rol
Figure 2c, replicate 2	sid-1 LOF	mex-6 LOF	UPI-22	87		3	4	Growth	CORRECT SHIFT		CORRECT SHIFT				non-rol
Figure 2c, replicate 2	sid-1 LOF	mex-6 LOF	UPI-22	87		3	5	Growth	CORRECT SHIFT		CORRECT SHIFT				non-rol
Figure 2c, replicate 2	sid-1 LOF	mex-6 LOF	UPI-22	87		3	6	Growth	CORRECT SHIFT		DID NOT AMPLIFY				non-rol
Figure 2c, replicate 2	sid-1 LOF	mex-6 LOF	UPI-22	87		3	7	Arrest							rol
Figure 2c, replicate 2	sid-1 LOF	mex-6 LOF	UPI-22	87		3	8	Arrest							rol
Figure 2c, replicate 2	sid-1 LOF	mex-6 LOF	UPI-22	87		3	9	Arrest							rol
Figure 2c, replicate 2	sid-1 LOF	mex-6 LOF	UPI-22	87		3	10	Arrest							rol
Figure 2c, replicate 2	sid-1 LOF	mex-6 LOF	UPI-22	87		3	11	Arrest							non-rol
Figure 2c, replicate 2	sid-1 LOF	mex-6 LOF	UPI-22	87		3	12	Arrest							non-rol
Figure 2c, replicate 2	sid-1 LOF	mex-6 LOF	UPI-22	87		3	13	Arrest							non-rol
Figure 2c, replicate 2	sid-1 LOF	mex-6 LOF	UPI-22	87		3	14	Arrest							non-rol
Figure 2c, replicate 2	sid-1 LOF	mex-6 LOF	UPI-22	87		3	15	Arrest							non-rol
Figure 2c, replicate 2	sid-1 LOF	mex-6 LOF	UPI-22	87		3	16	Arrest							non-rol
Figure 2c, replicate 2	sid-1 LOF	mex-6 LOF	UPI-22	87		3	17	Arrest							non-rol
Figure 2c, replicate 2	sid-1 LOF	mex-6 LOF	UPI-22	87		3	18	Arrest							non-rol
Figure 2c, replicate 2	sid-1 LOF	mex-6 LOF	UPI-22	87		3	19	Arrest							non-rol
Figure 2c, replicate 2	sid-1 LOF	mex-6 LOF	UPI-22	87		3	20	Arrest							non-rol
Figure 2c, replicate 2	sid-1 LOF	mex-6 LOF	UPI-22	87	27
Figure 2c, replicate 2	sid-1 LOF	mex-6 LOF	UPI-23	106		3	1	Growth	CORRECT SHIFT	PRECISE	CORRECT SHIFT	PRECISE			rol
Figure 2c, replicate 2	sid-1 LOF	mex-6 LOF	UPI-23	106		3	2	Growth	CORRECT SHIFT		CORRECT SHIFT				rol
Figure 2c, replicate 2	sid-1 LOF	mex-6 LOF	UPI-23	106		3	3	Growth	CORRECT SHIFT		CORRECT SHIFT				non-rol
Figure 2c, replicate 2	sid-1 LOF	mex-6 LOF	UPI-23	106		3	4	Growth	CORRECT SHIFT		DID NOT AMPLIFY				non-rol
Figure 2c, replicate 2	sid-1 LOF	mex-6 LOF	UPI-23	106		3	5	Growth	CORRECT SHIFT		NO SHIFT				non-rol
Figure 2c, replicate 2	sid-1 LOF	mex-6 LOF	UPI-23	106		3	6	Growth	CORRECT SHIFT	PRECISE	CORRECT SHIFT	PRECISE			non-rol
Figure 2c, replicate 2	sid-1 LOF	mex-6 LOF	UPI-23	106		3	7	Growth	CORRECT SHIFT		NO SHIFT				non-rol
Figure 2c, replicate 2	sid-1 LOF	mex-6 LOF	UPI-23	106		3	8	Growth	CORRECT SHIFT		NO SHIFT				non-rol
Figure 2c, replicate 2	sid-1 LOF	mex-6 LOF	UPI-23	106		3	9	Growth	CORRECT SHIFT		CORRECT SHIFT				non-rol
Figure 2c, replicate 2	sid-1 LOF	mex-6 LOF	UPI-23	106		3	10	Arrest							rol
Figure 2c, replicate 2	sid-1 LOF	mex-6 LOF	UPI-23	106		3	11	Arrest							rol
Figure 2c, replicate 2	sid-1 LOF	mex-6 LOF	UPI-23	106		3	12	Arrest							rol
Figure 2c, replicate 2	sid-1 LOF	mex-6 LOF	UPI-23	106		3	13	Arrest							rol
Figure 2c, replicate 2	sid-1 LOF	mex-6 LOF	UPI-23	106		3	14	Arrest							non-rol
Figure 2c, replicate 2	sid-1 LOF	mex-6 LOF	UPI-23	106		3	15	Arrest							non-rol
Figure 2c, replicate 2	sid-1 LOF	mex-6 LOF	UPI-23	106		3	16	Arrest							non-rol
Figure 2c, replicate 2	sid-1 LOF	mex-6 LOF	UPI-23	106		3	17	Arrest							non-rol
Figure 2c, replicate 2	sid-1 LOF	mex-6 LOF	UPI-23	106		3	18	Arrest							non-rol
Figure 2c, replicate 2	sid-1 LOF	mex-6 LOF	UPI-23	106		3	19	Arrest							non-rol
Figure 2c, replicate 2	sid-1 LOF	mex-6 LOF	UPI-23	106		3	20	Arrest							non-rol
Figure 2c, replicate 2	sid-1 LOF	mex-6 LOF	UPI-23	106		3	21	Arrest							non-rol
Figure 2c, replicate 2	sid-1 LOF	mex-6 LOF	UPI-23	106		3	22	Arrest							non-rol
Figure 2c, replicate 2	sid-1 LOF	mex-6 LOF	UPI-23	106		3	23	Arrest							non-rol
Figure 2c, replicate 2	sid-1 LOF	mex-6 LOF	UPI-23	106		3	24	Arrest							non-rol
Figure 2c, replicate 2	sid-1 LOF	mex-6 LOF	UPI-23	106		3	25	Arrest							non-rol
Figure 2c, replicate 2	sid-1 LOF	mex-6 LOF	UPI-23	106		3	26	Arrest							non-rol
Figure 2c, replicate 2	sid-1 LOF	mex-6 LOF	UPI-23	106		3	27	Arrest							non-rol
Figure 2c, replicate 2	sid-1 LOF	mex-6 LOF	UPI-23	106		3	28	Arrest							non-rol
Figure 2c, replicate 2	sid-1 LOF	mex-6 LOF	UPI-23	106		3	29	Arrest							non-rol
Figure 2c, replicate 2	sid-1 LOF	mex-6 LOF	UPI-23	106		3	30	Arrest							non-rol
Figure 2c, replicate 2	sid-1 LOF	mex-6 LOF	UPI-23	106	16
Figure 2d	sid-1 LOF	him-8 LOF	UPI-24	36		1	8.1r	Arrest							rol
Figure 2d	sid-1 LOF	him-8 LOF	UPI-24	36		1	8.2r	Arrest							rol
Figure 2d	sid-1 LOF	him-8 LOF	UPI-24	36		1	8.3r	Arrest							rol
Figure 2d	sid-1 LOF	him-8 LOF	UPI-24	36		1	8.4r	Arrest							rol
Figure 2d	sid-1 LOF	him-8 LOF	UPI-24	36		1	8.5nr	Arrest							non-rol
Figure 2d	sid-1 LOF	him-8 LOF	UPI-24	36		1	8.6nr	Arrest							non-rol
Figure 2d	sid-1 LOF	him-8 LOF	UPI-24	36		1	8.7nr	Arrest							non-rol
Figure 2d	sid-1 LOF	him-8 LOF	UPI-24	36		1	8.8nr	Arrest							non-rol
Figure 2d	sid-1 LOF	him-8 LOF	UPI-24	36		1	8.9nr	Growth	CORRECT SHIFT	PRECISE	INCORRECT SHIFT		Him		non-rol
Figure 2d	sid-1 LOF	him-8 LOF	UPI-24	36		1	8.10nr	Arrest							non-rol
Figure 2d	sid-1 LOF	him-8 LOF	UPI-24	36		1	8.11r	Arrest							rol
Figure 2d	sid-1 LOF	him-8 LOF	UPI-24	36		1	8.12r	Arrest							rol
Figure 2d	sid-1 LOF	him-8 LOF	UPI-24	36	24
Figure 2d	sid-1 LOF	him-8 LOF	UPI-25	157		1	12.1r	Arrest							rol
Figure 2d	sid-1 LOF	him-8 LOF	UPI-25	157		1	12.2r	Arrest							rol
Figure 2d	sid-1 LOF	him-8 LOF	UPI-25	157		1	12.3r	Arrest							rol
Figure 2d	sid-1 LOF	him-8 LOF	UPI-25	157		1	12.4r	Arrest							rol
Figure 2d	sid-1 LOF	him-8 LOF	UPI-25	157		1	12.5nr	Arrest							non-rol
Figure 2d	sid-1 LOF	him-8 LOF	UPI-25	157		1	12.6nr	Arrest							non-rol
Figure 2d	sid-1 LOF	him-8 LOF	UPI-25	157		1	12.7nr	Arrest							non-rol
Figure 2d	sid-1 LOF	him-8 LOF	UPI-25	157		1	12.8nr	Arrest							non-rol
Figure 2d	sid-1 LOF	him-8 LOF	UPI-25	157		1	12.9nr	Arrest							non-rol
Figure 2d	sid-1 LOF	him-8 LOF	UPI-25	157		1	12.10nr	Arrest							non-rol
Figure 2d	sid-1 LOF	him-8 LOF	UPI-25	157		1	12.11nr	Arrest							non-rol
Figure 2d	sid-1 LOF	him-8 LOF	UPI-25	157		1	12.12nr	Growth	CORRECT SHIFT	PRECISE	CORRECT SHIFT	PRECISE	Non-Him (not homozygous)		non-rol
Figure 2d	sid-1 LOF	him-8 LOF	UPI-25	157		1	12.13nr	Arrest							non-rol
Figure 2d	sid-1 LOF	him-8 LOF	UPI-25	157		1	12.14nr	Growth	CORRECT SHIFT	PRECISE	CORRECT SHIFT	PRECISE	Him		non-rol
Figure 2d	sid-1 LOF	him-8 LOF	UPI-25	157		1	12.15nr	Arrest							non-rol
Figure 2d	sid-1 LOF	him-8 LOF	UPI-25	157		1	12.16nr	Arrest							non-rol
Figure 2d	sid-1 LOF	him-8 LOF	UPI-25	157		1	12.17nr	Arrest							non-rol
Figure 2d	sid-1 LOF	him-8 LOF	UPI-25	157		1	12.18nr	Arrest							non-rol
Figure 2d	sid-1 LOF	him-8 LOF	UPI-25	157		1	12.19nr	Arrest							non-rol
Figure 2d	sid-1 LOF	him-8 LOF	UPI-25	157		1	12.20nr	Arrest							non-rol
Figure 2d	sid-1 LOF	him-8 LOF	UPI-25	157	137
Figure 2d	sid-1 LOF	him-8 LOF	UPI-26	130		1	3.1r	Growth	INCORRECT SHIFT	IMPRECISE	CORRECT SHIFT	PRECISE	Him		rol
Figure 2d	sid-1 LOF	him-8 LOF	UPI-26	130		1	3.2r	Arrest							rol
Figure 2d	sid-1 LOF	him-8 LOF	UPI-26	130		1	3.3r	Arrest							rol
Figure 2d	sid-1 LOF	him-8 LOF	UPI-26	130		1	3.4r	Arrest							rol
Figure 2d	sid-1 LOF	him-8 LOF	UPI-26	130		1	3.5nr	Arrest							non-rol
Figure 2d	sid-1 LOF	him-8 LOF	UPI-26	130		1	3.6nr	Growth	CORRECT SHIFT	PRECISE	CORRECT SHIFT	PRECISE	Him		non-rol
Figure 2d	sid-1 LOF	him-8 LOF	UPI-26	130		1	3.7nr	Growth	CORRECT SHIFT		INCORRECT SHIFT		Him		non-rol
Figure 2d	sid-1 LOF	him-8 LOF	UPI-26	130		1	3.8nr	Growth	CORRECT SHIFT	PRECISE	CORRECT SHIFT	PRECISE	Him		non-rol
Figure 2d	sid-1 LOF	him-8 LOF	UPI-26	130		1	3.9nr	Arrest							non-rol
Figure 2d	sid-1 LOF	him-8 LOF	UPI-26	130		1	3.10nr	Arrest							non-rol
Figure 2d	sid-1 LOF	him-8 LOF	UPI-26	130		1	3.11nr	Arrest							non-rol
Figure 2d	sid-1 LOF	him-8 LOF	UPI-26	130		1	3.12nr	Arrest							non-rol
Figure 2d	sid-1 LOF	him-8 LOF	UPI-26	130		1	3.13nr	Arrest							non-rol
Figure 2d	sid-1 LOF	him-8 LOF	UPI-26	130		1	3.14nr	Growth	CORRECT SHIFT	PRECISE	CORRECT SHIFT	PRECISE	Him		non-rol
Figure 2d	sid-1 LOF	him-8 LOF	UPI-26	130		1	3.15nr	Arrest							non-rol
Figure 2d	sid-1 LOF	him-8 LOF	UPI-26	130		1	3.16nr	Growth	CORRECT SHIFT	PRECISE	CORRECT SHIFT	PRECISE	Him		non-rol
Figure 2d	sid-1 LOF	him-8 LOF	UPI-26	130		1	3.17nr	Arrest							non-rol
Figure 2d	sid-1 LOF	him-8 LOF	UPI-26	130		1	3.18nr	Arrest							non-rol
Figure 2d	sid-1 LOF	him-8 LOF	UPI-26	130		1	3.19r	Arrest							rol
Figure 2d	sid-1 LOF	him-8 LOF	UPI-26	130		1	3.20r	Arrest							rol
Figure 2d	sid-1 LOF	him-8 LOF	UPI-26	130	110
Figure 2d	sid-1 LOF	him-8 LOF	UPI-27	125		1	2.1r	Arrest							rol
Figure 2d	sid-1 LOF	him-8 LOF	UPI-27	125		1	2.2r	Arrest							rol
Figure 2d	sid-1 LOF	him-8 LOF	UPI-27	125		1	2.3r	Arrest							rol
Figure 2d	sid-1 LOF	him-8 LOF	UPI-27	125		1	2.4r	Arrest							rol
Figure 2d	sid-1 LOF	him-8 LOF	UPI-27	125		1	2.5nr	Arrest							non-rol
Figure 2d	sid-1 LOF	him-8 LOF	UPI-27	125		1	2.6nr	Arrest							non-rol
Figure 2d	sid-1 LOF	him-8 LOF	UPI-27	125		1	2.7nr	Arrest							non-rol
Figure 2d	sid-1 LOF	him-8 LOF	UPI-27	125		1	2.8nr	Arrest							non-rol
Figure 2d	sid-1 LOF	him-8 LOF	UPI-27	125		1	2.9nr	Arrest							non-rol
Figure 2d	sid-1 LOF	him-8 LOF	UPI-27	125		1	2.10nr	Arrest							non-rol
Figure 2d	sid-1 LOF	him-8 LOF	UPI-27	125		1	2.11nr	Arrest							non-rol
Figure 2d	sid-1 LOF	him-8 LOF	UPI-27	125		1	2.12nr	Arrest							non-rol
Figure 2d	sid-1 LOF	him-8 LOF	UPI-27	125	113
Figure 2d	sid-1 LOF	him-8 LOF	UPI-28	30		1	5.1r	Arrest							rol
Figure 2d	sid-1 LOF	him-8 LOF	UPI-28	30		1	5.2r	Arrest							rol
Figure 2d	sid-1 LOF	him-8 LOF	UPI-28	30		1	5.3r	Arrest							rol
Figure 2d	sid-1 LOF	him-8 LOF	UPI-28	30		1	5.4r	Arrest							rol
Figure 2d	sid-1 LOF	him-8 LOF	UPI-28	30		1	5.5nr	Arrest							non-rol
Figure 2d	sid-1 LOF	him-8 LOF	UPI-28	30		1	5.6nr	Arrest							non-rol
Figure 2d	sid-1 LOF	him-8 LOF	UPI-28	30		1	5.7nr	Arrest							non-rol
Figure 2d	sid-1 LOF	him-8 LOF	UPI-28	30		1	5.8nr	Arrest							non-rol
Figure 2d	sid-1 LOF	him-8 LOF	UPI-28	30		1	5.9nr	Arrest							non-rol
Figure 2d	sid-1 LOF	him-8 LOF	UPI-28	30		1	5.10nr	Arrest							non-rol
Figure 2d	sid-1 LOF	him-8 LOF	UPI-28	30		1	5.11nr	Arrest							non-rol
Figure 2d	sid-1 LOF	him-8 LOF	UPI-28	30		1	5.12nr	Arrest							non-rol
Figure 2d	sid-1 LOF	him-8 LOF	UPI-28	30	18

## Sheet: Figure 3
Panel	CoCr	EOI	Unique_P0_Identifier_within_manuscript	Number_F1_Laid	Number of F1 not moved to act-5	number_F1_in_pool	F1_Line_shorthand	act-5_RNAi_scoring_F2s	sid-1_band_shift	sid-1_precise_edit	F1(s): rol, non-rol
Figure 3a	sid-1 LOF	N/A	UPI-07	158		5	1.3.1.1	Arrest			rol
Figure 3a	sid-1 LOF	N/A	UPI-07	158		5	1.3.1.2	Arrest			rol
Figure 3a	sid-1 LOF	N/A	UPI-07	158		5	1.3.1.3	Arrest			rol
Figure 3a	sid-1 LOF	N/A	UPI-07	158		5	1.3.1.4	Arrest			non-rol
Figure 3a	sid-1 LOF	N/A	UPI-07	158		5	1.3.2.1	Arrest			non-rol
Figure 3a	sid-1 LOF	N/A	UPI-07	158		5	1.3.2.2	Arrest			non-rol
Figure 3a	sid-1 LOF	N/A	UPI-07	158		5	1.3.2.3	Arrest			non-rol
Figure 3a	sid-1 LOF	N/A	UPI-07	158		5	1.3.2.4	Arrest			non-rol
Figure 3a	sid-1 LOF	N/A	UPI-07	158		5	1.3.2.5	Arrest			non-rol
Figure 3a	sid-1 LOF	N/A	UPI-07	158		5	1.3.2.6	Arrest			non-rol
Figure 3a	sid-1 LOF	N/A	UPI-07	158		5	1.3.2.7	Arrest			non-rol
Figure 3a	sid-1 LOF	N/A	UPI-07	158		5	1.3.2.8	Arrest			non-rol
Figure 3a	sid-1 LOF	N/A	UPI-07	158		5	1.3.2.9	Arrest			non-rol
Figure 3a	sid-1 LOF	N/A	UPI-07	158		5	1.3.2.10	Arrest			non-rol
Figure 3a	sid-1 LOF	N/A	UPI-07	158		5	1.3.2.11	Arrest			non-rol
Figure 3a	sid-1 LOF	N/A	UPI-07	158		5	1.3.2.12	Arrest			non-rol
Figure 3a	sid-1 LOF	N/A	UPI-07	158	78
Figure 3a	sid-1 LOF	N/A	UPI-08	135		5	1.1.1.1	Growth	CORRECT SHIFT		rol
Figure 3a	sid-1 LOF	N/A	UPI-08	135		5	1.1.1.2	Arrest			rol
Figure 3a	sid-1 LOF	N/A	UPI-08	135		5	1.1.1.3	Arrest			non-rol
Figure 3a	sid-1 LOF	N/A	UPI-08	135		5	1.1.1.4	Arrest			non-rol
Figure 3a	sid-1 LOF	N/A	UPI-08	135		5	1.1.2.1	Arrest			non-rol
Figure 3a	sid-1 LOF	N/A	UPI-08	135		5	1.1.2.2	Arrest			non-rol
Figure 3a	sid-1 LOF	N/A	UPI-08	135		5	1.1.2.3	Arrest			non-rol
Figure 3a	sid-1 LOF	N/A	UPI-08	135		5	1.1.2.4	Arrest			non-rol
Figure 3a	sid-1 LOF	N/A	UPI-08	135		5	1.1.2.5	Arrest			non-rol
Figure 3a	sid-1 LOF	N/A	UPI-08	135		5	1.1.2.6	Arrest			non-rol
Figure 3a	sid-1 LOF	N/A	UPI-08	135		5	1.1.2.7	Arrest			non-rol
Figure 3a	sid-1 LOF	N/A	UPI-08	135		5	1.1.2.8	Arrest			non-rol
Figure 3a	sid-1 LOF	N/A	UPI-08	135		5	1.1.2.9	Arrest			non-rol
Figure 3a	sid-1 LOF	N/A	UPI-08	135		5	1.1.2.10	Arrest			non-rol
Figure 3a	sid-1 LOF	N/A	UPI-08	135		5	1.1.2.11	Arrest			non-rol
Figure 3a	sid-1 LOF	N/A	UPI-08	135		5	1.1.2.12	Arrest			non-rol
Figure 3a	sid-1 LOF	N/A	UPI-08	135		5	1.1.2.13	Arrest			non-rol
Figure 3a	sid-1 LOF	N/A	UPI-08	135	50
Figure 3a	sid-1 LOF	N/A	UPI-09	174		5	2.7.1.1	Arrest			rol
Figure 3a	sid-1 LOF	N/A	UPI-09	174		5	2.7.1.2	Arrest			rol
Figure 3a	sid-1 LOF	N/A	UPI-09	174		5	2.7.1.3	Arrest			non-rol
Figure 3a	sid-1 LOF	N/A	UPI-09	174		5	2.7.1.4	Arrest			non-rol
Figure 3a	sid-1 LOF	N/A	UPI-09	174		5	2.7.2.1	Arrest			non-rol
Figure 3a	sid-1 LOF	N/A	UPI-09	174		5	2.7.2.2	Arrest			non-rol
Figure 3a	sid-1 LOF	N/A	UPI-09	174		5	2.7.2.3	Arrest			non-rol
Figure 3a	sid-1 LOF	N/A	UPI-09	174		5	2.7.2.4	Arrest			non-rol
Figure 3a	sid-1 LOF	N/A	UPI-09	174		5	2.7.2.5	Arrest			non-rol
Figure 3a	sid-1 LOF	N/A	UPI-09	174		5	2.7.2.6	Arrest			non-rol
Figure 3a	sid-1 LOF	N/A	UPI-09	174		5	2.7.2.7	Arrest			non-rol
Figure 3a	sid-1 LOF	N/A	UPI-09	174		5	2.7.2.8	Growth	CORRECT SHIFT		non-rol
Figure 3a	sid-1 LOF	N/A	UPI-09	174		5	2.7.2.9	Arrest			non-rol
Figure 3a	sid-1 LOF	N/A	UPI-09	174		5	2.7.2.10	Arrest			non-rol
Figure 3a	sid-1 LOF	N/A	UPI-09	174		5	2.7.2.11	Arrest			non-rol
Figure 3a	sid-1 LOF	N/A	UPI-09	174		5	2.7.2.12	Arrest			non-rol
Figure 3a	sid-1 LOF	N/A	UPI-09	174	94
Figure 3a	sid-1 LOF	N/A	UPI-10	165		5	2.2.1.1	Arrest			rol
Figure 3a	sid-1 LOF	N/A	UPI-10	165		5	2.2.1.2	Arrest			rol
Figure 3a	sid-1 LOF	N/A	UPI-10	165		5	2.2.1.3	Arrest			non-rol
Figure 3a	sid-1 LOF	N/A	UPI-10	165		5	2.2.1.4	Arrest			non-rol
Figure 3a	sid-1 LOF	N/A	UPI-10	165		5	2.2.2.1	Growth			non-rol
Figure 3a	sid-1 LOF	N/A	UPI-10	165		5	2.2.2.2	Arrest			non-rol
Figure 3a	sid-1 LOF	N/A	UPI-10	165		5	2.2.2.3	Growth	CORRECT SHIFT		non-rol
Figure 3a	sid-1 LOF	N/A	UPI-10	165		5	2.2.2.4	Arrest			non-rol
Figure 3a	sid-1 LOF	N/A	UPI-10	165		5	2.2.2.5	Arrest			non-rol
Figure 3a	sid-1 LOF	N/A	UPI-10	165		5	2.2.2.6	Arrest			non-rol
Figure 3a	sid-1 LOF	N/A	UPI-10	165		5	2.2.2.7	Arrest			non-rol
Figure 3a	sid-1 LOF	N/A	UPI-10	165		5	2.2.2.8	Arrest			non-rol
Figure 3a	sid-1 LOF	N/A	UPI-10	165		5	2.2.2.9	Arrest			non-rol
Figure 3a	sid-1 LOF	N/A	UPI-10	165		5	2.2.2.10	Arrest			non-rol
Figure 3a	sid-1 LOF	N/A	UPI-10	165		5	2.2.2.11	Arrest			non-rol
Figure 3a	sid-1 LOF	N/A	UPI-10	165		5	2.2.2.12	Arrest			non-rol
Figure 3a	sid-1 LOF	N/A	UPI-10	165	85
Figure 3a	sid-1 LOF	N/A	UPI-11	121		5	2.1.1.1	Arrest			rol
Figure 3a	sid-1 LOF	N/A	UPI-11	121		5	2.1.1.2	Arrest			non-rol
Figure 3a	sid-1 LOF	N/A	UPI-11	121		5	2.1.1.3	Arrest			non-rol
Figure 3a	sid-1 LOF	N/A	UPI-11	121		5	2.1.1.4	Arrest			non-rol
Figure 3a	sid-1 LOF	N/A	UPI-11	121		5	2.1.2.1	Arrest			non-rol
Figure 3a	sid-1 LOF	N/A	UPI-11	121		5	2.1.2.2	Growth	INCORRECT SHIFT		non-rol
Figure 3a	sid-1 LOF	N/A	UPI-11	121		5	2.1.2.3	Arrest			non-rol
Figure 3a	sid-1 LOF	N/A	UPI-11	121		5	2.1.2.4	Arrest			non-rol
Figure 3a	sid-1 LOF	N/A	UPI-11	121		5	2.1.2.5	Arrest			non-rol
Figure 3a	sid-1 LOF	N/A	UPI-11	121		5	2.1.2.6	Growth	CORRECT SHIFT		non-rol
Figure 3a	sid-1 LOF	N/A	UPI-11	121		5	2.1.2.7	Growth	CORRECT SHIFT		non-rol
Figure 3a	sid-1 LOF	N/A	UPI-11	121		5	2.1.2.8	Arrest			non-rol
Figure 3a	sid-1 LOF	N/A	UPI-11	121		5	2.1.2.9	Arrest			non-rol
Figure 3a	sid-1 LOF	N/A	UPI-11	121		5	2.1.2.10	Arrest			non-rol
Figure 3a	sid-1 LOF	N/A	UPI-11	121		5	2.1.2.11	Arrest			non-rol
Figure 3a	sid-1 LOF	N/A	UPI-11	121		5	2.1.2.12	Arrest			non-rol
Figure 3a	sid-1 LOF	N/A	UPI-11	121	41
Figure 3b	sid-1 LOF	N/A	UPI-12	23		5	10rp1	Growth	CORRECT SHIFT		rol
Figure 3b	sid-1 LOF	N/A	UPI-12	23		5	10rp2	Growth			rol
Figure 3b	sid-1 LOF	N/A	UPI-12	23		3	10rp3	Growth			rol
Figure 3b	sid-1 LOF	N/A	UPI-12	23		2	10nrp1	Growth	INCORRECT SHIFT		non-rol
Figure 3b	sid-1 LOF	N/A	UPI-12	23		2	10nrp2	Arrest			non-rol
Figure 3b	sid-1 LOF	N/A	UPI-12	23		5	10nrp3	Arrest			non-rol
Figure 3b	sid-1 LOF	N/A	UPI-12	23	1
Figure 3b	sid-1 LOF	N/A	UPI-13	84		3	1rp1	Growth	CORRECT SHIFT		rol
Figure 3b	sid-1 LOF	N/A	UPI-13	84		5	1nrp1	Growth	CORRECT SHIFT		non-rol
Figure 3b	sid-1 LOF	N/A	UPI-13	84		5	1nrp2	Growth			non-rol
Figure 3b	sid-1 LOF	N/A	UPI-13	84		5	1nrp3	Growth			non-rol
Figure 3b	sid-1 LOF	N/A	UPI-13	84		5	1nrp4	Growth			non-rol
Figure 3b	sid-1 LOF	N/A	UPI-13	84	61
Figure 3b	sid-1 LOF	N/A	UPI-14	207		4	7rp1	Growth			rol
Figure 3b	sid-1 LOF	N/A	UPI-14	207		4	7rp2	Growth			rol
Figure 3b	sid-1 LOF	N/A	UPI-14	207		4	7rp3	Growth			rol
Figure 3b	sid-1 LOF	N/A	UPI-14	207		5	7nrp1	Growth	CORRECT SHIFT		non-rol
Figure 3b	sid-1 LOF	N/A	UPI-14	207		5	7nrp2	Growth			non-rol
Figure 3b	sid-1 LOF	N/A	UPI-14	207		5	7nrp3	Growth			non-rol
Figure 3b	sid-1 LOF	N/A	UPI-14	207		5	7nrp4	Arrest			non-rol
Figure 3b	sid-1 LOF	N/A	UPI-14	207		5	7nrp5	Growth			non-rol
Figure 3b	sid-1 LOF	N/A	UPI-14	207		5	7nrp6	Growth			non-rol
Figure 3b	sid-1 LOF	N/A	UPI-14	207		5	7nrp7	Arrest			non-rol
Figure 3b	sid-1 LOF	N/A	UPI-14	207		5	7nrp8	Growth			non-rol
Figure 3b	sid-1 LOF	N/A	UPI-14	207	155
Figure 3b	sid-1 LOF	N/A	UPI-15	231		5	11rp1	Growth			rol
Figure 3b	sid-1 LOF	N/A	UPI-15	231		5	11rp2	Growth			rol
Figure 3b	sid-1 LOF	N/A	UPI-15	231		5	11rp3	Growth			rol
Figure 3b	sid-1 LOF	N/A	UPI-15	231		5	11rp4	Growth			rol
Figure 3b	sid-1 LOF	N/A	UPI-15	231		5	11nrp1	Growth	CORRECT SHIFT		non-rol
Figure 3b	sid-1 LOF	N/A	UPI-15	231		5	11nrp2	Growth			non-rol
Figure 3b	sid-1 LOF	N/A	UPI-15	231		5	11nrp3	Growth			non-rol
Figure 3b	sid-1 LOF	N/A	UPI-15	231		5	11nrp4	Growth			non-rol
Figure 3b	sid-1 LOF	N/A	UPI-15	231		5	11nrp5	Growth			non-rol
Figure 3b	sid-1 LOF	N/A	UPI-15	231		5	11nrp6	Growth			non-rol
Figure 3b	sid-1 LOF	N/A	UPI-15	231		5	11nrp7	Growth			non-rol
Figure 3b	sid-1 LOF	N/A	UPI-15	231		5	11nrp8	Growth			non-rol
Figure 3b	sid-1 LOF	N/A	UPI-15	231	171
Figure 3b	sid-1 LOF	N/A	UPI-16	113		5	6rp1	Growth	CORRECT SHIFT		rol
Figure 3b	sid-1 LOF	N/A	UPI-16	113		5	6rp2	Growth			rol
Figure 3b	sid-1 LOF	N/A	UPI-16	113		5	6rp3	Growth			rol
Figure 3b	sid-1 LOF	N/A	UPI-16	113		5	6rp4	Growth			rol
Figure 3b	sid-1 LOF	N/A	UPI-16	113		5	6rp5	Growth			rol
Figure 3b	sid-1 LOF	N/A	UPI-16	113		5	6nrp1	Growth	CORRECT SHIFT		non-rol
Figure 3b	sid-1 LOF	N/A	UPI-16	113		5	6nrp2	Growth			non-rol
Figure 3b	sid-1 LOF	N/A	UPI-16	113		5	6nrp3	Growth			non-rol
Figure 3b	sid-1 LOF	N/A	UPI-16	113		5	6nrp4	Growth			non-rol
Figure 3b	sid-1 LOF	N/A	UPI-16	113		5	6nrp5	Growth			non-rol
Figure 3b	sid-1 LOF	N/A	UPI-16	113		5	6nrp6	Growth			non-rol
Figure 3b	sid-1 LOF	N/A	UPI-16	113		5	6nrp7	Growth			non-rol
Figure 3b	sid-1 LOF	N/A	UPI-16	113		5	6nrp8	Growth			non-rol
Figure 3b	sid-1 LOF	N/A	UPI-16	113	48

## Sheet: Figure 4
Panel	CoCr	EOI	Unique_P0_Identifier_within_manuscript	Number_F1_Laid	Number of Non-Unc F1	number_F1_in_pool	F1_Line_shorthand	unc-22_RNAi_scoring_F1s	unc-22_RNAi_scoring_F2s	sid-1_band_shift	sid-1_precise_edit	EOI_band_shift	EOI_precise_edit	Him_phenotype_of_F1s	Him_phenotype_of_F2s	F1(s): rol, non-rol
Figure 4a	sid-1 GOF	N/A	UPI-29	44		1	H17.1	Unc	Unc	CORRECT SHIFT	PRECISE
Figure 4a	sid-1 GOF	N/A	UPI-29	44	43			Non-Unc
Figure 4a	sid-1 GOF	N/A	UPI-30	48		1	H12.2	Unc	Unc	CORRECT SHIFT
Figure 4a	sid-1 GOF	N/A	UPI-30	48		1		Unc
Figure 4a	sid-1 GOF	N/A	UPI-30	48		1		Unc
Figure 4a	sid-1 GOF	N/A	UPI-30	48		1		Unc
Figure 4a	sid-1 GOF	N/A	UPI-30	48	44			Non-Unc
Figure 4a	sid-1 GOF	N/A	UPI-31	39		1	H02.3	Unc	Unc	CORRECT SHIFT	PRECISE
Figure 4a	sid-1 GOF	N/A	UPI-31	39		1		Unc
Figure 4a	sid-1 GOF	N/A	UPI-31	39		1		Unc
Figure 4a	sid-1 GOF	N/A	UPI-31	39		1		Unc
Figure 4a	sid-1 GOF	N/A	UPI-31	39	35			Non-Unc
Figure 4a	sid-1 GOF	N/A	UPI-32	49		1	H04.1	Unc	Unc	CORRECT SHIFT	PRECISE
Figure 4a	sid-1 GOF	N/A	UPI-32	49		1		Unc
Figure 4a	sid-1 GOF	N/A	UPI-32	49		1		Unc
Figure 4a	sid-1 GOF	N/A	UPI-32	49		1		Unc
Figure 4a	sid-1 GOF	N/A	UPI-32	49	45			Non-Unc
Figure 4a	sid-1 GOF	N/A	UPI-33	79		1	H09.2	Unc	Unc	CORRECT SHIFT	PRECISE
Figure 4a	sid-1 GOF	N/A	UPI-33	79		1		Unc
Figure 4a	sid-1 GOF	N/A	UPI-33	79		1		Unc
Figure 4a	sid-1 GOF	N/A	UPI-33	79		1		Unc
Figure 4a	sid-1 GOF	N/A	UPI-33	79		1		Unc
Figure 4a	sid-1 GOF	N/A	UPI-33	79		1		Unc
Figure 4a	sid-1 GOF	N/A	UPI-33	79		1		Unc
Figure 4a	sid-1 GOF	N/A	UPI-33	79		1		Unc
Figure 4a	sid-1 GOF	N/A	UPI-33	79		1		Unc
Figure 4a	sid-1 GOF	N/A	UPI-33	79	70			Non-Unc
Figure 4a	sid-1 GOF	N/A	UPI-34	85		1	H10.1	Unc	Unc	CORRECT SHIFT
Figure 4a	sid-1 GOF	N/A	UPI-34	85		1	H10.1'p	Unc	Unc	CORRECT SHIFT
Figure 4a	sid-1 GOF	N/A	UPI-34	85		1		Unc
Figure 4a	sid-1 GOF	N/A	UPI-34	85		1		Unc
Figure 4a	sid-1 GOF	N/A	UPI-34	85		1		Unc
Figure 4a	sid-1 GOF	N/A	UPI-34	85		1		Unc
Figure 4a	sid-1 GOF	N/A	UPI-34	85		1		Unc
Figure 4a	sid-1 GOF	N/A	UPI-34	85		1		Unc
Figure 4a	sid-1 GOF	N/A	UPI-34	85		1		Unc
Figure 4a	sid-1 GOF	N/A	UPI-34	85		1		Unc
Figure 4a	sid-1 GOF	N/A	UPI-34	85		1		Unc
Figure 4a	sid-1 GOF	N/A	UPI-34	85		1		Unc
Figure 4a	sid-1 GOF	N/A	UPI-34	85		1		Unc
Figure 4a	sid-1 GOF	N/A	UPI-34	85		1		Unc
Figure 4a	sid-1 GOF	N/A	UPI-34	85		1		Unc
Figure 4a	sid-1 GOF	N/A	UPI-34	85		1		Unc
Figure 4a	sid-1 GOF	N/A	UPI-34	85		1		Unc
Figure 4a	sid-1 GOF	N/A	UPI-34	85	68			Non-Unc
Figure 4a	sid-1 GOF	N/A	UPI-35	25	25			Non-Unc
Figure 4a	sid-1 GOF	N/A	UPI-36	31	31			Non-Unc
Figure 4a	sid-1 GOF	N/A	UPI-37	7	7			Non-Unc
Figure 4a	sid-1 GOF	N/A	UPI-38	45	45			Non-Unc
Figure 4b	sid-1 GOF	N/A	UPI-39	94		1	L4.1	Unc	Unc	CORRECT SHIFT
Figure 4b	sid-1 GOF	N/A	UPI-39	94	93			Non-Unc
Figure 4b	sid-1 GOF	N/A	UPI-40	167		1	L3.1	Unc	Unc	CORRECT SHIFT
Figure 4b	sid-1 GOF	N/A	UPI-40	167		1		Unc
Figure 4b	sid-1 GOF	N/A	UPI-40	167	165			Non-Unc
Figure 4b	sid-1 GOF	N/A	UPI-41	65		1	L1.2	Unc	Unc	CORRECT SHIFT	PRECISE
Figure 4b	sid-1 GOF	N/A	UPI-41	65		1		Unc
Figure 4b	sid-1 GOF	N/A	UPI-41	65		1		Unc
Figure 4b	sid-1 GOF	N/A	UPI-41	65		1		Unc
Figure 4b	sid-1 GOF	N/A	UPI-41	65	61			Non-Unc
Figure 4b	sid-1 GOF	N/A	UPI-42	138		1	L11.1	Unc	Unc	CORRECT SHIFT
Figure 4b	sid-1 GOF	N/A	UPI-42	138		1		Unc
Figure 4b	sid-1 GOF	N/A	UPI-42	138		1		Unc
Figure 4b	sid-1 GOF	N/A	UPI-42	138		1		Unc
Figure 4b	sid-1 GOF	N/A	UPI-42	138	134			Non-Unc
Figure 4b	sid-1 GOF	N/A	UPI-43	81		1	L2.2	Unc	Unc	CORRECT SHIFT
Figure 4b	sid-1 GOF	N/A	UPI-43	81		1		Unc
Figure 4b	sid-1 GOF	N/A	UPI-43	81		1		Unc
Figure 4b	sid-1 GOF	N/A	UPI-43	81		1		Unc
Figure 4b	sid-1 GOF	N/A	UPI-43	81		1		Unc
Figure 4b	sid-1 GOF	N/A	UPI-43	81		1		Unc
Figure 4b	sid-1 GOF	N/A	UPI-43	81		1		Unc
Figure 4b	sid-1 GOF	N/A	UPI-43	81	74			Non-Unc
Figure 4b	sid-1 GOF	N/A	UPI-44	177		1	L5.2	Unc	Unc	CORRECT SHIFT
Figure 4b	sid-1 GOF	N/A	UPI-44	177		1		Unc
Figure 4b	sid-1 GOF	N/A	UPI-44	177		1		Unc
Figure 4b	sid-1 GOF	N/A	UPI-44	177		1		Unc
Figure 4b	sid-1 GOF	N/A	UPI-44	177		1		Unc
Figure 4b	sid-1 GOF	N/A	UPI-44	177		1		Unc
Figure 4b	sid-1 GOF	N/A	UPI-44	177		1		Unc
Figure 4b	sid-1 GOF	N/A	UPI-44	177		1		Unc
Figure 4b	sid-1 GOF	N/A	UPI-44	177		1		Unc
Figure 4b	sid-1 GOF	N/A	UPI-44	177		1		Unc
Figure 4b	sid-1 GOF	N/A	UPI-44	177	167			Non-Unc
Figure 4b	sid-1 GOF	N/A	UPI-45	26	26			Non-Unc
Figure 4b	sid-1 GOF	N/A	UPI-46	27	27			Non-Unc
Figure 4b	sid-1 GOF	N/A	UPI-47	117	117			Non-Unc
Figure 4b	sid-1 GOF	N/A	UPI-48	18	18			Non-Unc
Figure 4c	sid-1 GOF	him-8 LOF	UPI-49	122		1	1.1ur	Unc	Unc	CORRECT SHIFT	PRECISE	CORRECT SHIFT	PRECISE	Him	Him	rol
Figure 4c	sid-1 GOF	him-8 LOF	UPI-49	122		1	1.2ur	Unc	Unc	CORRECT SHIFT		CORRECT SHIFT		Non-Him		rol
Figure 4c	sid-1 GOF	him-8 LOF	UPI-49	122	120			Non-Unc
Figure 4c	sid-1 GOF	him-8 LOF	UPI-50	147		1	5.1ur	Unc	Unc	CORRECT SHIFT	PRECISE	CORRECT SHIFT	IMPRECISE	Him	Him	rol
Figure 4c	sid-1 GOF	him-8 LOF	UPI-50	147		1	5.2unr	Unc	Unc	CORRECT SHIFT		CORRECT SHIFT		Him		non-rol
Figure 4c	sid-1 GOF	him-8 LOF	UPI-50	147	145			Non-Unc
Figure 4c	sid-1 GOF	him-8 LOF	UPI-51	167		1	9.1unr	Unc	Unc					Him		non-rol
Figure 4c	sid-1 GOF	him-8 LOF	UPI-51	167		1	9.2unr	Unc	Unc	CORRECT SHIFT	PRECISE	CORRECT SHIFT	PRECISE	Him	Him	non-rol
Figure 4c	sid-1 GOF	him-8 LOF	UPI-51	167		1	9.3unr	Unc	Unc	CORRECT SHIFT		CORRECT SHIFT		Him		non-rol
Figure 4c	sid-1 GOF	him-8 LOF	UPI-51	167		1	9.4ur	Unc	Non-Unc					Him		rol
Figure 4c	sid-1 GOF	him-8 LOF	UPI-51	167	163			Non-Unc
Figure 4c	sid-1 GOF	him-8 LOF	UPI-52	134		1	4.1ur	Unc	Unc	CORRECT SHIFT	PRECISE	CORRECT SHIFT	PRECISE	Him	Him	rol
Figure 4c	sid-1 GOF	him-8 LOF	UPI-52	134		1	4.2ur	Unc	Unc	CORRECT SHIFT		INCORRECT SHIFT		Non-Him		rol
Figure 4c	sid-1 GOF	him-8 LOF	UPI-52	134		1	4.3ur	Unc	Unc					Him		rol
Figure 4c	sid-1 GOF	him-8 LOF	UPI-52	134		1	4.4unr	Unc	Non-Unc					Non-Him		non-rol
Figure 4c	sid-1 GOF	him-8 LOF	UPI-52	134		1	4.5unr	Unc	Unc					Him		non-rol
Figure 4c	sid-1 GOF	him-8 LOF	UPI-52	134		1	4.6unr	Unc	Unc					Him		non-rol
Figure 4c	sid-1 GOF	him-8 LOF	UPI-52	134	128			Non-Unc
Figure 4c	sid-1 GOF	him-8 LOF	UPI-53	211	211			Non-Unc
Figure 4c	sid-1 GOF	him-8 LOF	UPI-54	102	102			Non-Unc
Figure 4c	sid-1 GOF	him-8 LOF	UPI-55	54	54			Non-Unc
Figure 4c	sid-1 GOF	him-8 LOF	UPI-56	54	54			Non-Unc
Figure 4d	sid-1 GOF	him-8 GOF	UPI-57	39		1	9.1unr	Unc	Unc					Non-Him		non-rol
Figure 4d	sid-1 GOF	him-8 LOF	UPI-57	39	38			Non-Unc
Figure 4d	sid-1 GOF	him-8 GOF	UPI-58	29		1	1.1unr	Unc	Unc					Non-Him		non-rol
Figure 4d	sid-1 GOF	him-8 GOF	UPI-58	29		1	1.3unr	Unc	Unc					Non-Him		non-rol
Figure 4d	sid-1 GOF	him-8 GOF	UPI-58	29		1	1.4unr	Unc	Unc					Non-Him		non-rol
Figure 4d	sid-1 GOF	him-8 GOF	UPI-58	29		1	1.5unr	Unc	Unc					Non-Him		non-rol
Figure 4d	sid-1 GOF	him-8 GOF	UPI-58	29	25			Non-Unc

## Sheet: Off-target Sequencing Data
conversion_direction	gene_id	hunter_oligo_id	P0	F1	F2	QualityScore	CRL	QV20Plus	checked_window	exact_match	low_quality_flag	cut_site	mean_quality_before_cut	mean_quality_after_cut	min_quality_before_cut	min_quality_after_cut	Qb_1	Qb_2	Qb_3	Qb_4	Qb_5	Qb_6	Qb_7	Qb_8	Qb_9	Qb_10	Qb_11	Qb_12	Qb_13	Qb_14	Qb_15	Qb_16	Qb_17	Qb_18	Qb_19	Qb_20	Qb_21	Qb_22	Qb_23	Qb_24	Qb_25	Qb_26	Qb_27	Qb_28	Qb_29	Qb_30	Qb_31	Qb_32	Qb_33
LOF	linc_165	3741	N2	0	0	57	454	456	YES	YES	NO	175	60.32	60.12	55	55	61	61	61	61	61	59	59	59	55	55	59	61	61	61	61	61	59	61	61	61	61	61	61	61	61	61	61	61	61	61	61	61	61
LOF	linc_165	3741	HC1185	0	0	57	455	454	YES	YES	NO	176	60.42	60.36	44	43	61	61	61	61	61	59	44	61	59	59	61	61	61	61	61	61	61	61	61	61	61	61	61	61	61	59	59	61	61	61	61	61	61
LOF	linc_165	3741	HC1189	0	0	56	455	453	YES	YES	YES	176	60.14	60.34	44	36	61	61	61	61	61	59	59	61	59	55	55	61	61	61	61	61	61	61	61	61	61	61	61	61	44	55	61	61	61	61	61	61	61
LOF	linc_165	3741	HC1292	0	0	56	452	450	YES	YES	NO	176	59.32	61.48	42	54	62	62	62	62	62	42	54	59	59	62	62	62	54	49	42	54	62	62	62	62	54	62	62	62	54	49	49	62	59	59	62	62	62
LOF	linc_165	3741	5	13	1	57	453	451	YES	YES	NO	173	60.84	60.38	49	49	62	62	62	62	62	59	59	59	54	49	49	62	62	62	62	62	62	62	62	62	62	62	62	62	62	62	62	62	59	59	62	62	62
LOF	linc_165	3741	5	13	2	57	451	449	YES	YES	NO	172	60.48	59.52	42	48	62	62	62	62	62	59	59	59	54	62	62	62	62	62	62	62	62	62	62	62	62	62	62	62	62	62	62	62	59	59	62	54	42
LOF	linc_165	3741	5	13	3	57	453	455	YES	YES	NO	172	60.7	60.9	42	54	62	62	62	54	42	54	59	59	59	62	62	62	62	62	62	62	62	62	62	54	62	62	62	62	62	62	62	62	59	59	62	62	62
LOF	linc_165	3741	5	13	4	56	451	448	YES	YES	NO	173	60.92	60.78	54	48	62	62	62	62	54	54	59	59	59	62	62	62	62	62	62	54	62	62	62	62	62	62	62	62	62	62	62	62	59	59	59	62	62
LOF	linc_165	3741	6	8	1	57	450	451	YES	YES	NO	178	61.1	60.66	54	48	62	62	62	62	62	59	59	59	54	54	62	62	62	62	62	62	62	62	62	62	62	62	62	62	62	62	62	62	59	59	62	62	62
LOF	linc_165	3741	6	8	2	55	452	451	YES	YES	NO	172	60.76	60.7	46	43	62	62	62	62	62	46	59	54	54	62	62	62	62	62	62	62	62	62	62	62	62	62	62	62	62	62	62	62	59	59	59	62	62
LOF	linc_165	3741	6	8	3	55	451	449	YES	YES	NO	171	60.66	60.94	54	46	62	62	62	62	62	59	59	54	54	62	62	62	62	62	62	62	62	62	62	62	62	62	62	62	62	62	62	62	59	59	59	62	59
LOF	linc_165	3741	6	13	1	56	456	452	YES	YES	NO	179	61.38	61.22	54	54	62	62	62	62	62	54	54	59	59	62	62	62	62	62	62	62	62	62	62	62	62	62	62	62	62	62	62	62	59	59	62	62	62
LOF	linc_165	3741	6	13	4	56	448	447	YES	YES	NO	176	60.08	61.28	42	49	62	62	62	54	42	54	59	59	59	54	49	62	62	62	62	62	62	62	62	62	62	62	62	62	62	62	62	62	59	59	62	62	62
LOF	linc_165	3741	6	14	1	56	449	448	YES	YES	NO	177	60.76	60.9	49	49	62	62	62	62	62	54	54	54	54	62	62	62	62	62	62	62	62	62	62	62	62	62	62	62	62	62	62	62	59	59	62	62	62
LOF	linc_165	3741	6	14	2	56	452	451	YES	YES	NO	177	60.16	61.02	49	49	62	62	62	49	54	54	59	59	59	62	62	62	62	54	62	62	62	62	62	62	62	62	62	62	62	62	62	54	59	59	62	62	62
LOF	linc_165	3741	6	14	3	56	451	450	YES	YES	NO	176	60.66	59.9	42	42	62	62	62	62	54	42	59	59	59	62	62	62	62	62	62	62	62	54	49	62	62	62	62	62	62	62	62	62	59	59	62	62	62
LOF	linc_165	3741	6	14	4	56	455	457	YES	YES	NO	181	61.26	61.66	54	48	62	62	62	62	62	59	59	59	54	62	62	62	62	62	62	62	62	62	62	62	62	62	62	62	62	62	62	62	59	59	62	62	62
LOF	linc_165	3741	6	15	1	56	453	454	YES	YES	NO	174	60.38	60.72	46	48	62	62	62	62	62	54	54	59	59	62	62	62	62	62	62	62	62	62	62	62	62	62	62	62	62	62	62	62	59	59	59	62	54
LOF	linc_165	3741	6	15	2	57	452	452	YES	YES	NO	171	61.02	60.52	54	43	62	62	62	62	62	59	59	54	54	62	62	62	62	62	62	62	62	62	62	62	62	62	62	62	62	62	62	62	59	59	59	62	62
LOF	linc_165	3741	6	15	3	56	455	455	YES	YES	NO	174	61.12	60.14	54	48	62	62	62	62	62	59	59	59	59	62	62	62	62	62	62	62	62	62	62	62	62	62	62	62	62	62	62	62	59	59	59	62	62
LOF	linc_165	3741	6	15	4	56	452	449	YES	YES	NO	172	59.1	60.92	42	49	62	62	62	62	62	54	54	54	59	62	62	62	62	54	49	49	62	62	62	62	49	54	62	62	62	62	62	62	59	59	56	54	42
LOF	linc_165	3741	8	10	1	56	451	451	YES	YES	NO	174	60.06	60.36	49	48	54	54	54	62	62	54	54	59	59	54	49	62	62	62	62	62	62	62	62	62	62	62	62	62	62	62	62	62	59	59	62	62	62
LOF	linc_165	3741	8	10	2	54	450	452	YES	YES	NO	170	60.18	60.34	50	45	62	62	62	62	62	59	54	54	54	54	62	62	62	62	62	62	62	54	62	62	62	62	62	62	62	62	62	62	59	59	56	62	59
LOF	linc_165	3741	8	10	3	56	452	450	YES	YES	NO	172	61.22	61.64	56	50	62	62	62	62	62	59	59	59	59	62	62	62	62	62	62	62	62	62	62	62	62	62	62	62	62	62	62	62	59	59	56	62	59
LOF	linc_165	3741	8	10	4	55	454	452	YES	YES	NO	173	60.64	61.48	54	45	62	62	62	59	62	59	59	54	54	54	62	62	62	62	62	54	62	62	62	62	62	62	62	62	62	62	62	62	59	59	56	62	62
LOF	linc_165	3741	8	16	1	56	453	451	YES	YES	NO	173	60.78	60.1	50	50	62	62	62	62	62	59	59	54	54	62	62	62	62	62	62	62	62	62	62	62	62	62	62	62	62	62	62	62	59	59	56	62	62
LOF	linc_165	3741	8	16	2	57	451	448	YES	YES	NO	172	60.44	61.3	50	50	62	62	62	62	62	54	59	59	54	54	62	62	62	62	62	62	62	62	62	62	62	62	62	62	62	62	62	62	59	59	50	62	62
LOF	linc_165	3741	8	16	3	56	453	452	YES	YES	NO	172	60.3	61.2	50	48	62	62	62	62	62	54	54	54	54	54	62	62	62	62	62	62	62	62	62	62	62	62	62	62	62	62	62	62	59	59	59	62	62
LOF	linc_165	3741	8	16	4	57	450	449	YES	YES	NO	171	59.5	60.52	42	49	62	62	62	62	62	42	42	54	54	62	62	62	62	54	49	49	62	62	62	62	62	62	62	62	62	62	62	62	59	59	59	62	54
LOF	linc_165	3741	8	18	1	54	452	449	YES	YES	NO	173	58.9	58.28	42	43	62	62	62	62	54	42	54	59	59	62	62	62	59	59	59	59	62	62	62	56	56	59	62	62	62	62	62	62	59	59	59	62	62
LOF	linc_165	3741	8	18	2	56	453	451	YES	YES	NO	178	60.68	61.66	54	54	62	62	62	62	54	54	59	59	59	54	54	62	62	62	62	62	62	62	62	62	62	62	62	62	62	62	62	62	59	54	54	62	62
LOF	linc_165	3741	8	18	3	55	454	452	YES	YES	NO	177	60.8	60.92	59	59	61	61	61	61	61	61	59	61	59	59	61	61	61	61	61	61	61	61	61	61	61	61	61	61	59	61	61	61	61	61	61	61	61
LOF	linc_165	3741	8	18	4	56	450	448	YES	YES	NO	176	61.36	60.96	54	54	62	62	62	62	62	59	59	59	59	62	62	62	62	62	62	62	62	62	62	62	62	62	62	62	62	62	54	62	59	59	62	62	62
LOF	pxd_1	3742	N2	0	0	52	487	481	YES	YES	NO	156	59.6	59.32	49	48	59	59	59	59	59	56	59	59	59	62	59	62	62	62	62	62	54	62	62	59	56	59	62	59	59	59	59	59	59	62	62	59	59
LOF	pxd_1	3742	HC1185	0	0	54	478	470	YES	YES	NO	161	60.92	60.92	59	59	61	61	61	61	61	61	61	61	61	61	61	61	61	61	61	61	61	61	61	61	61	61	61	61	61	61	61	61	61	61	61	61	61
LOF	pxd_1	3742	HC1189	0	0	55	482	479	YES	YES	NO	160	60.34	60.92	44	59	61	61	61	61	61	61	61	59	61	61	61	61	61	61	61	61	61	61	61	61	61	61	61	61	61	59	61	59	61	61	61	61	61
LOF	pxd_1	3742	HC1292	0	0	57	495	492	YES	YES	NO	158	61	61.12	54	54	62	62	62	62	62	62	62	59	62	62	62	62	62	62	62	62	59	62	62	54	54	54	62	62	62	62	62	59	62	62	62	62	62
LOF	pxd_1	3742	5	13	1	54	493	487	YES	YES	NO	155	60.1	60.48	49	49	62	62	62	59	62	59	62	59	59	62	59	62	62	62	62	62	59	62	62	59	59	59	62	54	49	54	59	59	59	62	62	59	62
LOF	pxd_1	3742	5	13	2	54	485	480	YES	YES	NO	154	60.44	60.68	49	54	59	62	62	59	62	59	62	59	59	62	59	62	62	62	62	62	59	62	62	59	59	62	62	62	62	62	59	59	59	62	62	59	62
LOF	pxd_1	3742	5	13	3	53	490	488	YES	YES	NO	156	59.9	60.84	49	46	62	59	62	59	59	56	62	59	59	62	59	62	62	62	59	62	59	62	62	59	59	62	62	62	49	62	59	59	59	62	62	59	62
LOF	pxd_1	3742	5	13	4	55	484	476	YES	YES	NO	166	61.52	61.26	59	42	62	62	62	62	62	62	62	59	62	62	62	62	62	62	62	62	59	62	62	59	62	62	62	62	62	62	62	59	62	62	62	62	62
LOF	pxd_1	3742	6	8	1	54	476	473	YES	YES	NO	166	60.92	60.96	59	59	61	61	61	61	61	61	61	61	61	61	61	61	61	61	61	61	59	61	61	61	61	61	61	61	61	61	61	61	61	61	61	61	61
LOF	pxd_1	3742	6	8	2	53	490	487	YES	YES	NO	155	58.96	59.02	49	46	54	59	59	59	59	51	59	59	59	62	51	62	59	62	59	62	59	59	62	59	56	59	62	62	59	59	59	59	59	62	62	59	62
LOF	pxd_1	3742	6	8	3	54	490	487	YES	YES	NO	154	59.72	60.56	43	42	59	62	62	59	59	59	62	59	59	62	62	62	62	62	62	62	59	62	59	59	54	62	62	62	62	62	59	54	43	62	62	59	59
LOF	pxd_1	3742	6	13	1	56	491	485	YES	YES	NO	155	61.06	59.62	54	42	59	62	62	59	62	62	62	59	59	62	62	62	62	62	62	62	59	62	62	59	62	62	62	62	62	62	59	59	62	62	62	59	62
LOF	pxd_1	3742	6	13	4	56	489	484	YES	YES	NO	157	60.14	60.04	42	49	59	62	62	59	59	62	62	59	62	62	62	54	62	62	62	62	59	62	62	59	62	42	62	62	62	62	59	59	62	62	62	59	62
LOF	pxd_1	3742	6	14	1	54	475	469	YES	YES	NO	163	61.4	61.12	59	54	59	62	62	59	62	62	62	59	62	62	62	62	62	62	62	62	59	62	62	59	62	59	62	62	62	62	62	62	62	62	62	62	62
LOF	pxd_1	3742	6	14	2	56	490	481	YES	YES	NO	155	60.62	61.12	49	49	62	54	62	62	62	62	62	59	62	62	62	62	62	62	62	62	59	62	62	59	54	62	62	62	62	62	62	59	62	62	62	62	62
LOF	pxd_1	3742	6	14	3	56	492	482	YES	YES	NO	157	61.46	61.64	59	59	59	62	62	62	62	62	62	59	62	62	62	62	62	62	62	62	59	62	62	59	62	62	62	62	62	62	62	59	62	62	62	62	62
LOF	pxd_1	3742	6	14	4	56	492	486	YES	YES	NO	156	61.2	61.08	54	49	62	62	62	59	62	62	62	59	62	62	62	62	62	62	62	62	59	62	62	59	62	62	62	62	62	62	62	59	62	62	62	62	62
LOF	pxd_1	3742	6	15	1	56	484	477	YES	YES	NO	156	61.02	60.82	54	49	59	62	62	59	62	62	62	59	59	62	62	62	62	62	62	62	59	62	62	59	62	62	62	62	62	62	59	59	62	62	62	59	62
LOF	pxd_1	3742	6	15	2	56	489	485	YES	YES	NO	155	61.22	60.74	59	42	59	62	62	59	59	62	62	59	62	62	62	62	62	62	62	62	59	62	62	59	62	62	62	62	62	62	59	59	62	62	62	59	62
LOF	pxd_1	3742	6	15	3	55	489	484	YES	YES	NO	156	59.4	61.44	42	54	59	62	62	59	59	62	62	59	59	62	62	62	62	62	62	62	54	62	62	59	54	49	62	62	62	62	59	59	62	62	62	54	62
LOF	pxd_1	3742	6	15	4	54	481	478	YES	YES	NO	162	60.86	61.7	54	56	62	62	62	59	62	62	62	59	62	62	59	62	62	62	62	62	59	62	62	59	62	62	62	62	62	62	59	59	54	62	62	54	62
LOF	pxd_1	3742	8	10	1	54	492	484	YES	YES	NO	156	60.38	61.16	49	54	59	59	62	59	59	59	62	59	54	49	56	62	62	62	62	62	59	62	62	59	59	62	62	62	62	62	59	59	59	62	62	59	62
LOF	pxd_1	3742	8	10	2	53	490	486	YES	YES	NO	155	60.74	60.52	56	49	59	59	62	59	59	59	62	59	59	62	59	62	62	62	62	62	59	62	62	59	59	62	62	62	62	62	59	59	56	62	62	59	62
LOF	pxd_1	3742	8	10	3	56	489	479	YES	YES	NO	157	60.92	60.8	59	55	61	61	61	61	61	61	61	61	61	61	61	61	61	61	61	61	61	61	61	61	61	61	61	61	61	61	61	61	61	61	61	61	61
LOF	pxd_1	3742	8	10	4	53	492	489	YES	YES	NO	154	60.42	60.56	54	51	54	59	59	59	59	59	62	59	59	62	59	62	62	62	62	62	59	62	62	59	59	62	62	62	62	62	59	59	59	62	62	59	62
LOF	pxd_1	3742	8	16	1	55	483	477	YES	YES	NO	162	61.08	60.66	54	49	59	62	62	59	62	62	62	59	62	62	59	62	62	62	62	62	54	62	62	59	62	62	62	62	62	62	62	59	62	62	62	59	62
LOF	pxd_1	3742	8	16	2	56	489	482	YES	YES	NO	157	61.16	61.76	59	59	59	62	62	59	59	62	62	59	59	62	62	62	62	62	62	62	59	62	62	59	62	62	62	62	62	62	59	59	62	62	62	59	62
LOF	pxd_1	3742	8	16	3	54	482	478	YES	YES	NO	162	60.2	61.66	42	54	62	62	62	59	62	62	62	59	62	62	59	62	62	62	62	62	54	62	62	59	62	42	62	62	62	62	62	59	62	54	62	59	62
LOF	pxd_1	3742	8	16	4	53	476	466	YES	YES	NO	165	60.28	60.04	54	42	59	62	62	59	62	62	62	59	62	62	62	62	62	62	62	62	54	62	62	59	62	62	62	54	62	62	59	59	54	54	62	54	62
LOF	pxd_1	3742	8	18	1	56	492	481	YES	YES	NO	159	61.36	61.38	54	54	62	62	62	62	62	62	62	59	62	62	62	62	62	62	62	62	59	62	62	59	62	62	62	62	62	62	62	59	62	62	62	62	62
LOF	pxd_1	3742	8	18	2	57	498	488	YES	YES	NO	159	61.3	61.28	54	49	59	62	62	62	62	62	62	59	62	62	54	62	62	62	62	62	59	62	62	59	62	62	62	62	62	62	62	59	62	62	62	62	62
LOF	pxd_1	3742	8	18	3	53	492	485	YES	YES	NO	155	60.58	60.66	48	54	59	62	62	59	62	59	62	59	59	62	59	62	62	62	62	62	59	62	62	59	59	62	62	62	62	62	59	59	48	62	62	59	62
LOF	pxd_1	3742	8	18	4	56	494	481	YES	YES	NO	156	60.96	60.92	59	59	61	61	61	61	61	61	61	61	61	61	61	61	61	61	61	61	61	61	61	61	61	61	61	61	61	61	61	61	61	61	61	61	61
ROF	clec_83	3746	N2	0	0	55	340	340	YES	YES	NO	127	60.1	60.06	49	43	62	62	62	62	62	62	59	62	59	59	62	59	59	54	54	54	62	62	62	59	62	62	62	49	59	59	62	62	62	62	62	62	62
ROF	clec_83	3746	3	1	1	54	350	346	YES	YES	NO	127	61.52	60.96	59	54	62	62	62	62	62	62	62	62	59	62	62	62	62	62	62	62	62	62	62	59	62	62	62	59	59	62	62	62	62	62	62	62	62
ROF	clec_83	3746	3	1	2	54	350	345	YES	YES	NO	129	61.36	60.22	54	49	62	62	62	62	62	62	62	62	59	62	62	62	62	62	62	62	54	62	62	59	62	62	62	59	59	62	62	62	62	62	62	62	62
ROF	clec_83	3746	3	1	3	54	352	343	YES	YES	NO	129	60.74	60.04	49	42	62	62	62	62	62	54	54	62	59	62	62	62	62	62	62	62	62	62	62	59	62	62	62	59	59	49	49	62	62	62	62	62	62
ROF	clec_83	3746	3	1	4	54	350	343	YES	YES	NO	128	61.46	60.5	59	42	62	62	62	62	62	62	62	62	59	62	62	62	62	62	62	62	62	62	62	59	62	62	62	59	59	62	62	62	62	62	62	62	62
ROF	clec_83	3746	3	2	1	55	340	340	YES	YES	NO	130	61.52	60.82	59	54	62	62	62	62	62	62	62	62	59	62	62	62	62	62	62	62	62	62	62	59	62	62	62	59	59	62	62	62	62	62	62	62	62
ROF	clec_83	3746	3	2	2	56	340	344	YES	YES	NO	131	61.46	60.84	59	54	62	62	62	62	62	62	62	62	59	62	62	62	62	62	62	62	62	62	62	59	62	62	62	59	59	62	62	62	62	62	62	62	62
ROF	clec_83	3746	3	2	3	55	332	339	YES	YES	NO	129	59.96	60.28	49	49	62	54	54	56	54	54	62	62	59	62	62	62	62	62	59	62	62	62	62	54	54	62	62	59	49	51	62	62	62	62	59	62	62
ROF	clec_83	3746	3	2	4	56	339	345	YES	YES	NO	130	60.48	60.36	42	42	62	62	62	54	42	62	62	62	59	62	62	62	62	62	62	62	62	54	54	54	62	62	62	59	59	59	62	62	62	62	62	62	62
ROF	clec_83	3746	3	6	2	55	344	344	YES	YES	NO	128	61.36	60.88	54	54	62	62	62	54	62	62	62	62	59	62	62	62	62	62	62	62	62	62	62	59	62	62	62	59	59	62	62	62	62	62	62	62	62
ROF	clec_83	3746	3	6	3	54	352	346	YES	YES	NO	127	60.34	60.56	42	42	62	62	62	62	62	42	42	62	62	62	62	62	62	62	62	62	62	62	54	54	59	62	62	59	59	62	62	62	62	62	59	62	62
ROF	clec_83	3746	3	6	4	54	349	341	YES	YES	NO	127	61	61.22	54	59	62	62	62	62	62	62	62	62	62	62	62	62	62	62	62	62	62	54	54	54	59	62	62	62	54	62	62	62	62	62	62	62	62
ROF	clec_83	3746	3	8	1	54	347	341	YES	YES	NO	129	61.26	60.84	54	54	62	62	62	62	62	62	62	62	59	62	62	62	62	62	62	62	62	62	54	54	62	62	62	59	59	62	62	62	62	62	62	62	62
ROF	clec_83	3746	3	8	2	55	336	341	YES	YES	NO	128	61.1	60.24	49	49	62	62	54	62	62	62	62	62	62	62	62	62	62	62	62	62	62	62	62	59	59	62	62	59	49	62	62	62	62	62	62	62	62
ROF	clec_83	3746	3	8	3	55	345	345	YES	YES	NO	126	61.42	60.84	54	54	62	62	62	62	62	62	62	62	62	62	62	62	62	62	62	62	62	62	62	59	62	62	62	59	59	62	62	62	62	62	62	62	62
ROF	clec_83	3746	3	8	4	55	347	343	YES	YES	NO	126	61.52	61.1	59	59	62	62	62	62	62	62	62	62	62	62	62	62	62	62	62	62	62	62	62	59	62	62	62	59	59	62	62	62	62	62	62	62	62
ROF	clec_83	3746	3	9	1	54	350	347	YES	YES	NO	128	61.26	60.6	49	54	62	62	62	62	62	62	62	62	62	62	62	62	62	62	62	62	62	62	62	59	62	62	62	59	59	49	62	62	62	62	62	62	62
ROF	clec_83	3746	3	9	3	54	351	347	YES	YES	NO	131	61.16	61	49	54	62	62	62	62	62	62	62	62	59	62	62	62	62	62	62	62	62	62	62	54	62	62	62	59	49	62	62	62	62	62	62	62	62
ROF	clec_83	3746	3	9	4	54	353	346	YES	YES	NO	128	61.42	60.96	54	54	62	62	62	62	62	62	62	62	59	62	62	62	62	62	62	62	62	62	62	54	62	62	62	59	59	62	62	62	62	62	62	62	62
ROF	clec_83	3746	3	12	1	54	350	345	YES	YES	NO	131	61.52	61.28	59	59	62	62	62	62	62	62	62	62	62	62	62	62	62	62	62	62	62	62	62	59	62	62	62	59	59	62	62	62	62	62	62	62	62
ROF	clec_83	3746	3	12	2	54	350	345	YES	YES	NO	130	61.52	60.26	59	42	62	62	62	62	62	62	62	62	62	62	62	62	62	62	62	62	62	62	62	59	59	62	62	59	59	62	62	62	62	62	62	62	62
ROF	clec_83	3746	3	12	3	55	350	342	YES	YES	NO	128	61.36	61	54	54	62	62	62	62	62	62	62	62	59	62	62	62	62	62	62	62	62	62	62	59	62	62	62	54	59	62	62	62	62	62	62	62	62
ROF	clec_83	3746	3	21	1	55	336	341	YES	YES	NO	126	60.92	60.14	49	42	62	49	62	62	62	62	62	62	59	62	62	62	62	62	62	62	62	62	59	59	59	62	62	62	59	59	62	62	62	62	62	62	62
ROF	clec_83	3746	3	21	2	54	348	344	YES	YES	NO	130	60.86	61	42	54	62	62	62	62	62	62	62	62	59	62	62	62	62	62	62	62	62	62	62	59	62	62	62	59	59	62	62	62	62	62	62	62	62
ROF	clec_83	3746	3	21	3	55	342	343	YES	YES	NO	130	61.36	60.34	54	54	62	62	62	62	62	62	62	62	59	62	62	62	62	62	62	62	62	62	62	59	62	62	62	59	59	59	62	62	62	62	62	54	62
ROF	clec_83	3746	3	21	4	54	350	345	YES	YES	NO	129	61.12	60.52	42	54	62	62	62	62	62	62	62	62	59	62	62	62	62	62	62	62	62	62	62	59	62	62	62	59	59	62	62	62	62	62	62	62	62
ROF	faxc_1	3747	N2	0	0	56	403	405	YES	YES	NO	329	61.88	60.68	59	49	62	62	62	62	62	62	62	62	62	62	62	62	59	62	62	62	62	62	62	62	62	62	62	62	62	62	62	62	62	62	62	62	59
ROF	faxc_1	3747	3	1	1	56	401	399	YES	YES	NO	326	61.5	61.32	54	54	62	62	62	62	62	62	62	62	62	62	62	62	59	62	62	62	62	62	62	62	62	62	62	62	62	62	62	62	62	62	62	62	62
ROF	faxc_1	3747	3	1	2	56	402	405	YES	YES	NO	332	61.62	61.28	54	56	62	62	62	62	62	62	62	62	62	62	62	62	59	62	62	62	62	62	62	62	62	62	62	62	62	62	62	62	62	62	62	62	62
ROF	faxc_1	3747	3	1	3	56	404	401	YES	YES	NO	329	61.76	60.88	59	42	62	62	62	62	62	62	62	62	62	62	62	62	59	62	62	62	62	62	62	62	62	62	62	62	62	62	62	62	62	62	62	62	59
ROF	faxc_1	3747	3	1	4	57	403	404	YES	YES	NO	327	61.6	61.18	54	54	62	62	62	62	62	62	62	62	62	62	62	62	59	62	62	62	62	62	62	62	62	62	62	62	62	62	62	62	62	62	62	62	59
ROF	faxc_1	3747	3	2	1	57	403	406	YES	YES	NO	328	60.68	61.18	42	54	62	62	62	62	62	62	62	62	62	62	62	62	59	62	62	62	62	62	62	62	62	62	62	62	62	62	62	62	62	54	42	49	59
ROF	faxc_1	3747	3	2	2	56	403	403	YES	YES	NO	328	61.5	60.86	54	54	62	62	62	62	62	62	62	62	62	62	62	62	59	62	62	62	62	62	62	62	62	62	62	62	62	62	62	62	62	62	54	54	62
ROF	faxc_1	3747	3	2	3	54	402	403	YES	YES	NO	336	61.88	61.34	59	56	62	62	62	62	62	62	62	62	59	62	62	62	62	62	62	62	62	62	62	62	62	62	62	62	62	62	62	62	62	62	62	62	62
ROF	faxc_1	3747	3	2	4	57	403	400	YES	YES	NO	328	61.54	61.3	54	50	62	62	62	62	62	62	62	62	62	62	62	62	59	62	62	62	62	62	62	62	62	62	62	62	62	62	62	62	62	62	62	62	59
ROF	faxc_1	3747	3	6	2	56	405	403	YES	YES	NO	328	60.92	59.98	49	42	62	62	62	62	62	62	62	62	62	62	62	62	59	62	62	62	62	62	54	62	62	62	62	62	62	62	62	62	62	62	62	62	62
ROF	faxc_1	3747	3	6	3	51	397	382	YES	YES	NO	332	61.58	61.1	59	56	62	62	62	62	62	62	62	62	62	62	62	62	59	62	62	62	62	62	62	62	59	59	62	62	62	62	59	59	59	62	62	62	59
ROF	faxc_1	3747	3	6	4	56	405	410	YES	YES	NO	333	61.78	61.28	54	49	62	62	62	62	62	62	62	62	62	62	62	62	59	62	62	62	62	62	62	62	62	62	62	62	62	62	62	62	62	62	62	54	62
ROF	faxc_1	3747	3	8	1	56	402	403	YES	YES	NO	331	61.62	61.12	54	54	62	62	62	62	62	62	62	62	62	62	62	62	59	62	62	62	62	62	62	62	62	62	62	62	62	62	62	62	62	62	54	54	62
ROF	faxc_1	3747	3	8	2	56	405	404	YES	YES	NO	328	60.98	61.56	49	54	62	62	54	62	62	62	62	62	62	62	62	62	59	62	62	62	62	62	62	62	62	62	62	62	62	62	62	62	62	62	62	62	62
ROF	faxc_1	3747	3	8	3	56	400	402	YES	YES	NO	331	61.62	61.22	54	54	62	62	62	62	62	62	62	62	62	62	62	62	59	62	62	62	62	62	62	62	62	62	62	62	62	62	62	62	62	62	62	54	62
ROF	faxc_1	3747	3	8	4	56	402	403	YES	YES	NO	327	61.4	61.22	54	54	62	62	62	62	62	62	62	62	62	62	62	62	59	62	62	62	62	62	62	62	62	62	62	62	62	62	62	62	62	62	62	62	62
ROF	faxc_1	3747	3	9	1	56	402	399	YES	YES	NO	327	61.56	60.72	54	49	62	62	62	62	62	62	62	62	62	62	62	62	59	62	62	62	62	62	54	62	62	62	62	62	62	62	62	62	62	62	62	62	62
ROF	faxc_1	3747	3	9	3	55	398	400	YES	YES	NO	332	61.4	61.64	54	59	62	62	62	62	62	62	62	62	62	62	62	62	59	62	62	62	62	62	62	62	62	62	62	62	62	62	62	62	62	62	62	54	54
ROF	faxc_1	3747	3	9	4	56	405	403	YES	YES	NO	328	61.32	60.3	50	50	62	62	62	62	62	62	62	62	62	62	62	62	62	62	62	62	62	62	62	62	62	62	62	62	62	62	62	62	59	62	62	54	62
ROF	faxc_1	3747	3	12	1	55	402	406	YES	YES	NO	333	61.78	60.56	54	43	54	62	62	62	62	62	62	62	62	62	62	62	59	62	62	62	62	62	62	62	62	62	62	62	62	62	62	62	62	62	62	62	62
ROF	faxc_1	3747	3	12	2	56	403	410	YES	YES	NO	331	61.4	60.96	54	49	62	62	62	62	62	62	62	62	62	62	62	62	59	62	62	62	62	62	62	62	62	62	62	62	62	62	62	62	62	62	62	62	62
ROF	faxc_1	3747	3	12	3	56	403	400	YES	YES	NO	328	61.52	60.86	50	46	62	62	62	62	62	62	62	62	62	62	62	62	59	62	62	62	62	62	62	62	62	62	62	62	62	62	62	62	59	62	62	62	59
ROF	faxc_1	3747	3	21	1	56	403	402	YES	YES	NO	329	59.8	60.22	42	49	54	62	62	49	62	62	62	62	62	62	62	62	59	62	62	62	62	62	62	62	62	62	62	62	62	62	62	62	49	42	54	62	62
ROF	faxc_1	3747	3	21	2	55	395	396	YES	YES	NO	330	60.44	60.52	55	55	59	55	59	61	61	61	61	61	61	61	61	61	61	61	61	61	61	61	61	61	61	61	61	61	61	61	61	61	61	61	61	55	55
ROF	faxc_1	3747	3	21	3	55	402	403	YES	YES	NO	330	61.36	60.74	49	45	62	62	62	62	62	62	62	62	62	62	62	62	59	62	62	62	62	62	62	62	62	62	62	62	62	62	62	62	54	49	54	62	62
ROF	faxc_1	3747	3	21	4	55	406	405	YES	YES	NO	333	61.62	61.38	54	49	62	62	62	62	62	62	62	62	62	62	62	62	59	62	62	62	62	62	62	62	54	54	62	62	62	62	62	62	62	62	62	62	62
[truncated: 167 more columns]

## Sheet: Sample R output columns
conversion_direction	gene_id	hunter_oligo_id	P0	F1	F2	sequencing_time	TrackingNumber	QualityScore	CRL	QV20Plus	checked_window	exact_match	low_quality_flag	cut_site	mean_quality_before_cut	mean_quality_after_cut	min_quality_before_cut	min_quality_after_cut	Qb_1	Qb_2	Qb_3	Qb_4	Qb_5	Qb_6	Qb_7	Qb_8	Qb_9	Qb_10	Qb_11	Qb_12	Qb_13	Qb_14	Qb_15	Qb_16	Qb_17	Qb_18	Qb_19	Qb_20	Qb_21	Qb_22	Qb_23	Qb_24	Qb_25	Qb_26	Qb_27	Qb_28	Qb_29	Qb_30	Qb_31
LOF	linc_165	3741	2	0	0	2025-03-18 06:06:16	30-1162004758	57	454	456	YES	YES	NO	175	60.32	60.12	55	55	61	61	61	61	61	59	59	59	55	55	59	61	61	61	61	61	59	61	61	61	61	61	61	61	61	61	61	61	61	61	61
[truncated: 170 more columns]

## Sheet: Strains
Strains used in this study
Species	Name	Genotype	Comments	Source
C. elegans	N2	wild-type	C. elegans wild type, DR subclone of CB original (Tc1 pattern I). C. elegans var Bristol. Generation time is about 3 days. Brood size is about 350. Also CGC reference 257. Isolated from mushroom compost near Bristol, England by L.N. Staniland. Cultured by W.L. Nicholas, identified to genus by Gunther Osche and species by Victor Nigon; subsequently cultured by C.E. Dougherty. Given to Sydney Brenn…	Caenorhabditis Genetics Center (RRID:SCR_007341)
C. elegans	HC1185	sid-1(qt160) V	qt160, null allele, 44 nt inserted into sid-1 exon 2 between chrV:5120123..5120124. sid-1 LOF cassette = [exogenous crRNA site UcrRNA_AW1, stop codons in all three frames, KpnI site], which also induces a frame shift. sid-1 LOF cassette sequence = "ccgccgcactggacaaacttccctaactgactaaggtaccgata". This strain was generated by CRISPR/Cas9 RNP injection of N2.	This Study
C. elegans	HC1189	him-8(qt163) IV; sid-1(qt164) V	qt164, null allele, 44 nt inserted into sid-1 exon 2 between chrV:5120123..5120124. sid-1 LOF cassette = [exogenous crRNA site UcrRNA_AW1, stop codons in all three frames, KpnI site], which also induces a frame shift. sid-1 LOF cassette sequence = "ccgccgcactggacaaacttccctaactgactaaggtaccgata". qt163, null allele, 41 nt inserted into him-8 exon 3 between chr IV:10563009..10563010. him-8 LOF casse…	This Study
C. elegans	HC1292	sid-1(qt160) V	Outcrossed 6x from HC1185. qt160, null allele, 44 nt inserted into sid-1 exon 2 between chrV:5120123..5120124. sid-1 LOF cassette = [exogenous crRNA site UcrRNA_AW1, stop codons in all three frames, KpnI site], which also induces a frame shift. sid-1 LOF cassette sequence = "ccgccgcactggacaaacttccctaactgactaaggtaccgata". This strain has been deposited with the Caenorhabditis Genetics Center (RRID…	This Study

## Sheet: Plasmids
Plasmids used in this study
Source	Name	Reference
Ambros	pRF4 (rol-6(su1006))	Mello, et al., 1991
Ahringer	act-5/Y25C8.2	Kamath, et al., 2003
Ahringer	unc-22/ZK617.1	Kamath, et al., 2003

## Sheet: crRNAs, RNP components
Ribonucleoprotein components used in this study
Source	Type	Description	crRNA Sequence	Chr location of cut site	Strand	IDT On-target score	IDT Off-target score	CRISPOR MIT Specificity Score	CRISPOR CFD Specificity Score	DNA target Sequence	PAM	Orientation of PAMs if used in a pair
IDT	Alt-R CRISPR-Cas9 crRNA	sid-1 AG	/AltR1/rArArGrUrArCrArGrArGrCrUrGrUrUrArCrUrUrGrGrUrUrUrUrArGrArGrCrUrArUrGrCrU/AltR2/	chr V:5120123..5120124	-	72	99	100	100	AAGTACAGAGCTGTTACTTG	AGG
IDT	Alt-R CRISPR-Cas9 crRNA	UcrRNA_AW1	/AltR1/rGrGrGrArArGrUrUrUrGrUrCrCrArGrUrGrCrGrGrGrUrUrUrUrArGrArGrCrUrArUrGrCrU/AltR2/	N/A, exogenous	-	51	98	100	100	GGGAAGTTTGTCCAGTGCGG	CGG
IDT	Alt-R CRISPR-Cas9 crRNA	him-8 AA	/AltR1/rUrCrGrUrArArUrGrGrArGrUrCrArUrCrArCrUrGrGrUrUrUrUrArGrArGrCrUrArUrGrCrU/AltR2/	chr IV:10563009..10563010	-	78	100	100	100	TCGTAATGGAGTCATCACTG	TGG
IDT	Alt-R CRISPR-Cas9 crRNA	mex-6 ATG	/AltR1/rGrArCrArArUrGrArUrCrCrArCrCrGrGrCrCrArArGrUrUrUrUrArGrArGrCrUrArUrGrCrU/AltR2/	chr II:9521203..9527225	-	77	99	100	100	GACAATGATCCACCGGCCAA	CGG	OUT/OUT
IDT	Alt-R CRISPR-Cas9 crRNA	mex-6 UTR	/AltR1/rArArGrCrUrUrCrCrArUrUrCrUrArCrUrArCrArCrGrUrUrUrUrArGrArGrCrUrArUrGrCrU/AltR2/	chr II:9523445..9529467	+	84	99	100	100	AAGCTTCCATTCTACTACAC	CGG
IDT	Alt-R CRISPR-Cas9 tracrRNA	Cat. No. 1072532	N/A	N/A
IDT	Alt-R S.p. Cas9 Nuclease V3	Cat. No. 1081059	N/A	N/A

## Sheet: Repair Templates
Repair templates used in this study
Source	Type	Description	DNA Sequence	Length (nt)	Precise DNA sequence (homology arms, uppercase; exogenous sequence, lowercase)	Homology Arm lengths (nt)
IDT	ultramer	#3727: sid-1_LOF_insCassette_as	TGAAGAAATCTCGAATACAAGTACAGAGCTGTTACTTATCGGTACCTTAGTCAGTTAGGGAAGTTTGTCCAGTGCGGCGGTGAGGTGATAATTGGCGAAGGTGTAGTTGAATTGTTC	117	GAACAATTCAACTACACCTTCGCCAATTATCACCTCAccgccgcactggacaaacttccctaactgactaaggtaccgataaGTAACAGCTCTGTACTTGTATTCGAGATTTCTTCA	37, 35
IDT	ultramer	#3728: sid-1_GOF_restore_wt_as	TGAAGAAATCTCGAATACAAGTACAGAGCTGTTACTTGAGGTGATAATTGGCGAAGGTGTAGTTGAATTGTTC	73	GAACAATTCAACTACACCTTCGCCAATTATCACCTCAAGTAACAGCTCTGTACTTGTATTCGAGATTTCTTCA	37, 36
IDT	ultramer	#3729: mex-6_LOF_delCDS_insCassette_as	GGGTCTCACCACGAGACAGTTTTCACTTTAGCCGGTACCTTAGTCAGTTAGGGAAGTTTGTCCAGTGCGGCGGGGCGCACTATTGGATGTTGCTGTCATTTTCTGTC	107	GACAGAAAATGACAGCAACATCCAATAGTGCGCCccgccgcactggacaaacttccctaactgactaaggtACCGGCTAAAGTGAAAACTGTCTCGTGGTGAGACCC	29, 36
IDT	ultramer	#3730: him-8_LOF_insCasette_as	CGAAAAATGTAGGACTTCGTAATGGAGTCATCATGGTACCTTAGTCAGTTAGGGAAGTTTGTCCAGTGCGGCGGCTGTGGTTCGATCAACATCCATCAATTCTGTTTC	108	GAAACAGAATTGATGGATGTTGATCGAACCACAGccgccgcactggacaaacttccctaactgactaaggtaccaTGATGACTCCATTACGAAGTCCTACATTTTTCG	34, 33
IDT	ultramer	#3731: him-8_GOF_restore_wt_as	CGAAAAATGTAGGACTTCGTAATGGAGTCATCACTGTGGTTCGATCAACATCCATCAATTCTGTTTC	67	GAAACAGAATTGATGGATGTTGATCGAACCACAGTGATGACTCCATTACGAAGTCCTACATTTTTCG	34, 33

[truncated: 4 more sheets: Oligos, PCR & Cycling Parameters, sid-1 AG off-targets, UcrRNA_AW1 off-targets]
